# Supplementary material for: IFRS 9 and procyclicality of loan loss provision among Chinese regional banks, the role of local leaders’ turnover
Source: PLoS One. 2025 Nov 19;20(11):e0336156. doi: 10.1371/journal.pone.0336156 (PMC12629493; doi:10.1371/journal.pone.0336156)
Supplement: S1 Fig — (XLS) [file pone.0336156.s001.xls]

## Sheet: Sheet1
Bankcd	year	name	province	LOAN	SIZE	LLA	LLAL	NPL	LLP	LLPL	LLPLL	CAP	GDP	DUMMY	TOLL	EBTP	GDPL	NPLL	LOANASSET	NGDP	GDPF	NGDPF	CAPL	NGDPL
100501	2019	Hunan Lianyuan Rural Commercial Bank Co., Ltd.	Hunan	23.3571	10.0219	6.07797	6.07098	3.91	1.75026	3.73646	3.33777	10.18	7.6	0	0	1.64672	7.8	4.01	58.039	9.81143	3.8	4.13201	10.9	7.39494
100501	2020	Hunan Lianyuan Rural Commercial Bank Co., Ltd.	Hunan	13.9952	10.0847	5.184	6.07797	3.28	0.550515	1.75026	3.73646	9.4	3.8	0	1	0.860483	7.6	3.91	56.7185	4.13201	7.6	10.04	10.18	9.81143
100501	2021	Hunan Lianyuan Rural Commercial Bank Co., Ltd.	Hunan	13.4064	10.1251	4.65042	5.184	2.91	0.378842	0.550515	1.75026	10.37	7.6	1	1	1.28883	3.8	3.28	58.2854	10.04	4.5	6.46838	9.4	4.13201
100501	2022	Hunan Lianyuan Rural Commercial Bank Co., Ltd.	Hunan	9.85443	10.1695	4.5962	4.65042	2.86	0.68705	0.378842	0.550515	10.44	4.5	1	0	1.07052	7.6	2.91	57.6853	6.46838	6.5	6.95187	10.37	10.04
100543	2019	Yibin Rural Commercial Bank Co., Ltd.	Sichuan	12.3477	10.4316	4.5036	5.36488	2.26	1.51503	2.27201	0.85116	13.63	7.4	0	0	1.95357	8	3.06	53.955	8.06872	3.8	4.61112	15.06	13.1828
100543	2020	Yibin Rural Commercial Bank Co., Ltd.	Sichuan	16.769	10.5045	4.25253	4.5036	2.29	1.67965	1.51503	2.27201	12.02	3.8	0	0	1.85287	7.4	2.26	53.139	4.61112	8.2	11.5179	13.63	8.06872
100543	2021	Yibin Rural Commercial Bank Co., Ltd.	Sichuan	88.2357	10.785	3.55382	4.25253	2.19	0.727965	1.67965	1.51503	10.52	8.2	1	0	1.22262	3.8	2.29	52.0317	11.5179	2.9	4.92124	12.02	4.61112
100543	2022	Yibin Rural Commercial Bank Co., Ltd.	Sichuan	17.7374	10.8426	3.23821	3.55382	1.94	0.953563	0.727965	1.67965	11.33	2.9	1	1	1.57136	8.2	2.19	53.4709	4.92124	6	6.38298	10.52	11.5179
101864	2019	Zhaoqing Rural Commercial Bank Co., Ltd.	Guangdong	20.63	10.1747	2.95031	2.99437	1.55	0.846233	0.433478	2.49409	10.45	6.15	0	0	1.56965	6.81	1.61	55.6215	8.04611	2.25	2.93064	11.98	9.05249
101864	2020	Zhaoqing Rural Commercial Bank Co., Ltd.	Guangdong	15.25	10.7014	4.42702	2.95031	2.94	1.74179	0.846233	0.433478	16.46	2.25	0	0	1.41107	6.15	1.55	51.3671	2.93064	8.1	12.2066	10.45	8.04611
101864	2021	Zhaoqing Rural Commercial Bank Co., Ltd.	Guangdong	8.08367	10.7189	3.24874	4.42702	1.72	1.24414	1.74179	0.846233	15.4826	8.1	1	0	1.46081	2.25	2.94	52.6837	12.2066	1.9	3.52718	16.46	2.93064
101864	2022	Zhaoqing Rural Commercial Bank Co., Ltd.	Guangdong	10.7843	10.7329	2.52829	3.24874	1.39	1.21385	1.24414	1.74179	14.81	1.9	1	1	1.44421	8.1	1.72	56.0296	3.52718	5	5.26315	15.4826	12.2066
200004	2019	Hebei Bank Co., Ltd.	Hebei	16.5821	11.5652	3.12775	2.83431	1.84	1.41839	0.988941	0.904887	11.29	6.7	0	0	1.48314	6.5	2.53	58.8738	7.64416	3.8	2.95979	11.52	6.05027
200004	2020	Hebei Bank Co., Ltd.	Hebei	13.9521	11.5974	2.63407	3.12775	1.98	1.55374	1.41839	0.988941	10.17	3.8	0	0	1.51507	6.7	1.84	61.9218	2.95979	6.5	12.171	11.29	7.64416
200004	2021	Hebei Bank Co., Ltd.	Hebei	11.1994	11.645	3.09609	2.63407	1.77	1.53223	1.55374	1.41839	9.3	6.5	1	0	1.54734	3.8	1.98	62.0085	12.171	3.8	4.88476	10.17	2.95979
200004	2022	Hebei Bank Co., Ltd.	Hebei	9.91733	11.6895	2.75114	3.09609	1.52	1.39725	1.53223	1.55374	9.12	3.8	1	1	1.46396	6.5	1.77	61.3449	4.88476	6	6.38297	9.3	12.171
200006	2019	Jiangsu Taixing Rural Commercial Bank Co., Ltd	Jiangsu	11.378	10.5254	5.92413	6.54648	1.9	1.22595	1.72218	1.54176	10.71	5.9	0	0	2.07062	6.7	1.85	57.0395	5.84638	3.7	4.20737	10.27	8.54526
200006	2020	Jiangsu Taixing Rural Commercial Bank Co., Ltd	Jiangsu	12.41	10.551	5.48627	5.92413	1.68	1.18378	1.22595	1.72218	10.67	3.7	0	0	1.9821	5.9	1.9	60.2337	4.20737	8.9	14.1864	10.71	5.84638
200006	2021	Jiangsu Taixing Rural Commercial Bank Co., Ltd	Jiangsu	13.6477	10.5885	5.82124	5.48627	1.43	1.0905	1.18378	1.22595	13.05	8.9	1	0	1.86726	3.7	1.68	63.0258	14.1864	2.8	4.67087	10.67	4.20737
200006	2022	Jiangsu Taixing Rural Commercial Bank Co., Ltd	Jiangsu	14.0711	10.6331	5.37274	5.82124	1.16	0.792625	1.0905	1.18378	11.63	2.8	1	0	1.61448	8.9	1.43	64.5774	4.67087	5	5.26316	13.05	14.1864
200007	2019	Shaoxing Bank Co., Ltd	Zhejiang	17.5823	11.1083	2.6633	2.75855	1.67	1.18797	0.981389	1.07913	8.61	6.8	0	0	1.07916	7.1	2.2	52.3767	7.68781	3.6	3.56548	8.74	10.6858
200007	2020	Shaoxing Bank Co., Ltd	Zhejiang	26.5966	11.1872	2.99888	2.6633	1.3	1.69837	1.18797	0.981389	8.93	3.6	0	1	1.28116	6.8	1.67	55.4882	3.56548	8.7	14.4564	8.61	7.68781
200007	2021	Shaoxing Bank Co., Ltd	Zhejiang	24.687	11.2667	2.98985	2.99888	0.97	1.19424	1.69837	1.18797	8.42	8.7	1	0	1.27214	3.6	1.3	57.4685	14.4564	3.1	4.96294	8.93	3.56548
200007	2022	Shaoxing Bank Co., Ltd	Zhejiang	21.128	11.334	2.82556	2.98985	0.92	0.615281	1.19424	1.69837	8.13	3.1	1	1	1.14803	8.7	0.97	59.5224	4.96294	5	5.26315	8.42	14.4564
200015	2019	Fujian Strait Bank Co., Ltd.	Fujian	10.6812	11.2107	2.50654	2.88077	1.55	1.73681	1.50621	1.76964	11.72	7.45	0	0	1.10282	8.35	1.58	44.5615	9.40558	3.15	3.02876	11.44	14.3173
200015	2020	Fujian Strait Bank Co., Ltd.	Fujian	22.7164	11.2591	2.43749	2.50654	1.49	2.11137	1.73681	1.50621	10.51	3.15	0	1	1.32388	7.45	1.55	48.8911	3.02876	7.95	13.6613	11.72	9.40558
200015	2021	Fujian Strait Bank Co., Ltd.	Fujian	19.9788	11.3037	2.63831	2.43749	1.35	2.01238	2.11137	1.73681	10.03	7.95	1	0	1.47181	3.15	1.49	52.8785	13.6613	4.7	7.14965	10.51	3.02876
200015	2022	Fujian Strait Bank Co., Ltd.	Fujian	17.0853	11.3526	2.54263	2.63831	1.33	1.92703	2.01238	2.11137	8.7	4.7	1	1	1.4432	7.95	1.35	55.3308	7.14965	6	6.38298	10.03	13.6613
200016	2019	Yantai Bank Co., Ltd.	Shandong	21.023	11.0164	5.30039	4.67823	2.97	2.37825	2.1838	1.17309	9.3	5.3	0	0	1.30604	6.3	3.65	44.5911	5.83897	3.5	3.20056	10.42	5.77154
200016	2020	Yantai Bank Co., Ltd.	Shandong	12.7393	11.0661	4.29483	5.30039	2.41	1.54586	2.37825	2.1838	8.4	3.5	0	0	0.919333	5.3	2.97	44.3655	3.20056	8.3	13.8421	9.3	5.83897
200016	2021	Yantai Bank Co., Ltd.	Shandong	18.9426	11.0898	3.47043	4.29483	1.93	1.86086	1.54586	2.37825	7.88	8.3	1	1	1.17278	3.5	2.41	49.085	13.8421	3.9	5.50238	8.4	3.20056
200016	2022	Yantai Bank Co., Ltd.	Shandong	5.10365	11.0957	2.93197	3.47043	1.83	1.68163	1.86086	1.54586	8.85	3.9	1	1	1.10863	8.3	1.93	50.6004	5.50238	5	5.26316	7.88	13.8421
200018	2019	Ningxia Bank Co., Ltd.	Ningxia	7.85084	11.1799	5.75192	5.48231	3.82	1.88348	2.36983	1.46385	10.11	6.5	0	1	1.42844	6.8	3.79	50.4563	6.78791	3.9	5.54518	9.98	9.68447
200018	2020	Ningxia Bank Co., Ltd.	Ningxia	11.5957	11.2077	4.95346	5.75192	3.54	1.28124	1.88348	2.36983	9.81	3.9	0	0	1.03944	6.5	3.82	52.3531	5.54518	6.8	15.9718	10.11	6.78791
200018	2021	Ningxia Bank Co., Ltd.	Ningxia	9.37858	11.236	4.50941	4.95346	3.08	1.43336	1.28124	1.88348	9.92	6.8	1	0	1.13305	3.9	3.54	53.4176	15.9718	4	10.4905	9.81	5.54518
200018	2022	Ningxia Bank Co., Ltd.	Ningxia	9.36576	11.2665	4.17955	4.50941	2.73	1.19489	1.43336	1.28124	9.85	4	1	1	0.968948	6.8	3.08	54.1584	10.4905	6.5	6.95187	9.92	15.9718
200021	2019	Xiamen International Bank Co., Ltd.	Fujian	29.6515	11.9617	2.3095	2.25677	0.71	1.09397	0.78087	0.400134	9.04	7.45	0	0	1.34768	8.35	0.73	50.9887	9.40558	3.15	3.02876	8.86	14.3173
200021	2020	Xiamen International Bank Co., Ltd.	Fujian	13.2859	11.9778	2.1688	2.3095	0.84	1.16571	1.09397	0.78087	9.15	3.15	0	1	1.30343	7.45	0.71	55.3814	3.02876	7.95	13.6613	9.04	9.40558
200021	2021	Xiamen International Bank Co., Ltd.	Fujian	7.86421	12.0031	2.13951	2.1688	1.06	0.939193	1.16571	1.09397	9.44	7.95	1	0	1.10155	3.15	0.84	56.3038	13.6613	4.7	7.14965	9.15	3.02876
200021	2022	Xiamen International Bank Co., Ltd.	Fujian	8.71028	12.0367	2.11905	2.13951	1.26	0.814113	0.939193	1.16571	9.03	4.7	1	1	0.999982	7.95	1.06	56.5505	7.14965	6	6.38298	9.44	13.6613
200024	2019	Mianyang City Commercial Bank Co., Ltd.	Sichuan	27.7748	11.0266	3.23846	3.0919	1.87	1.91728	1.3671	0.351464	9.05	7.4	0	0	1.66587	8	1.77	47.7075	8.06872	3.8	4.61112	9.32	13.1828
200024	2020	Mianyang City Commercial Bank Co., Ltd.	Sichuan	23.8276	11.1006	4.21477	3.23846	1.95	2.3193	1.91728	1.3671	8.04	3.8	0	0	1.72659	7.4	1.87	50.3288	4.61112	8.2	11.5179	9.05	8.06872
200024	2021	Mianyang City Commercial Bank Co., Ltd.	Sichuan	26.1138	11.1773	5.13887	4.21477	1.85	2.32632	2.3193	1.91728	9.07	8.2	1	0	1.85578	3.8	1.95	53.4874	11.5179	2.9	4.92124	8.04	4.61112
200024	2022	Mianyang City Commercial Bank Co., Ltd.	Sichuan	20.375	11.2562	5.83506	5.13887	1.48	2.14684	2.32632	2.3193	8.16	2.9	1	1	1.89406	8.2	1.85	54.1681	4.92124	6	6.38298	9.07	11.5179
200026	2019	Urumqi Bank Co., Ltd.	Xinjiang	10.4315	11.2001	3.96017	4.02392	1.84	0.677312	0.969783	0.922337	16.2871	6.2	0	0	1.4377	6.1	1.93	47.2489	6.14955	3.4	1.4976	15.31	14.7808
200026	2020	Urumqi Bank Co., Ltd.	Xinjiang	13.1753	11.2342	3.2053	3.96017	1.72	0.586431	0.677312	0.969783	16.79	3.4	0	0	1.24172	6.2	1.84	49.046	1.4976	7.2	18.1937	16.2871	6.14955
200026	2021	Urumqi Bank Co., Ltd.	Xinjiang	15.7298	11.2587	3.13644	3.2053	1.67	0.968175	0.586431	0.677312	16.92	7.2	1	1	1.16284	3.4	1.72	53.5271	18.1937	3.2	8.76517	16.79	1.4976
200026	2022	Urumqi Bank Co., Ltd.	Xinjiang	4.84819	11.2864	3.15836	3.13644	1.58	0.582109	0.968175	0.586431	16.01	3.2	1	0	0.905283	7.2	1.67	52.6679	8.76517	7	7.52688	16.92	18.1937
200031	2019	Huzhou Bank Co., Ltd.	Zhejiang	28.9534	10.8526	3.51791	4.42413	1	0.324744	1.76805	2.00083	9.88	6.8	0	0	1.46336	7.1	1.12	50.2219	7.68781	3.6	3.56548	9.55	10.6858
200031	2020	Huzhou Bank Co., Ltd.	Zhejiang	22.9841	10.9319	3.41277	3.51791	0.84	0.619227	0.324744	1.76805	9.15	3.6	0	1	1.27224	6.8	1	51.4216	3.56548	8.7	14.4564	9.88	7.68781
200031	2021	Huzhou Bank Co., Ltd.	Zhejiang	21.6253	11.006	3.33347	3.41277	0.78	0.698578	0.619227	0.324744	8.8	8.7	1	0	1.39477	3.6	0.84	52.697	14.4564	3.1	4.96294	9.15	3.56548
200031	2022	Huzhou Bank Co., Ltd.	Zhejiang	22.7268	11.0695	3.28138	3.33347	0.67	0.671783	0.698578	0.619227	8.4	3.1	1	1	1.32294	8.7	0.78	55.8696	4.96294	5	5.26315	8.8	14.4564
200033	2019	Anhui Maanshan Rural Commercial Bank Co., Ltd.	Anhui	11.3451	10.8088	3.57052	4.16492	1.62	0.542194	1.17987	1.0096	17.1	7.3	0	0	1.46602	8.02	2	57.0216	8.33433	3.7	3.30032	15.24	14.6066
200033	2020	Anhui Maanshan Rural Commercial Bank Co., Ltd.	Anhui	12.4992	10.816	3.42775	3.57052	1.47	0.68581	0.542194	1.17987	16.26	3.7	0	0	1.58097	7.3	1.62	63.0554	3.30032	8.2	11.8327	17.1	8.33433
200033	2021	Anhui Maanshan Rural Commercial Bank Co., Ltd.	Anhui	15.4258	10.8884	3.11834	3.42775	1.23	0.492372	0.68581	0.542194	17.14	8.2	1	1	1.38213	3.7	1.47	61.3934	11.8327	3.5	5.82589	16.26	3.30032
200033	2022	Anhui Maanshan Rural Commercial Bank Co., Ltd.	Anhui	10.4583	10.9303	3.55819	3.11834	1.17	0.457505	0.492372	0.68581	16.7	3.5	1	1	1.34531	8.2	1.23	61.9124	5.82589	6.5	6.95187	17.14	11.8327
200035	2019	Jilin Bank Co., Ltd.	Jilin	15.8222	11.5756	4.41195	4.22926	4.31	1.74334	1.55673	0.53438	10.49	3	0	0	1.55565	4.4	2.82	67.6089	4.20311	2.3	4.51239	8.86	3.038
200035	2020	Jilin Bank Co., Ltd.	Jilin	19.7461	11.638	2.96216	4.41195	1.89	1.72614	1.74334	1.55673	11	2.3	0	1	1.52743	3	4.31	69.0799	4.51239	6.5	7.40749	10.49	4.20311
200035	2021	Jilin Bank Co., Ltd.	Jilin	16.9129	11.6887	2.58916	2.96216	1.79	1.28409	1.72614	1.74334	10.24	6.5	1	0	1.33727	2.3	1.89	70.7845	7.40749	1.9	0.711039	11	4.51239
200035	2022	Jilin Bank Co., Ltd.	Jilin	10.9801	11.7493	2.43296	2.58916	1.94	0.946813	1.28409	1.72614	9.37	1.9	1	0	0.921688	6.5	1.79	67.6769	0.711039	6	6.38297	10.24	7.40749
200036	2019	Guangzhou Bank Co.,Ltd.	Guangdong	22.6008	11.7491	2.59578	1.98858	1.19	1.36814	1.32169	0.918952	10.14	6.15	0	0	1.62712	6.81	0.86	52.4793	8.04611	2.25	2.93064	11.24	9.05249
200036	2020	Guangzhou Bank Co.,Ltd.	Guangdong	12.2997	11.8073	2.6602	2.59578	1.1	1.71724	1.36814	1.32169	10.1	2.25	0	0	1.70042	6.15	1.19	51.5398	2.93064	8.1	12.2066	10.14	8.04611
200036	2021	Guangzhou Bank Co.,Ltd.	Guangdong	16.763	11.8574	2.96909	2.6602	1.57	1.97647	1.71724	1.36814	9.16	8.1	1	0	1.68606	2.25	1.1	53.9008	12.2066	1.9	3.52718	10.1	2.93064
200036	2022	Guangzhou Bank Co.,Ltd.	Guangdong	15.0736	11.8998	3.36236	2.96909	2.16	2.07063	1.97647	1.71724	9.13	1.9	1	1	1.592	8.1	1.57	56.4953	3.52718	5	5.26315	9.16	12.2066
200051	2019	Jinhua Bank Co., Ltd.	Zhejiang	15.2071	10.8903	2.44191	2.52516	2	0.863856	1.23751	1.01872	9.66	6.8	0	0	0.774895	7.1	1.68	52.6758	7.68781	3.6	3.56548	9.81	10.6858
200051	2020	Jinhua Bank Co., Ltd.	Zhejiang	8.73573	10.8687	2.26664	2.44191	1.68	0.210651	0.863856	1.23751	8.72	3.6	0	1	0.264516	6.8	2	60.0951	3.56548	8.7	14.4564	9.66	7.68781
200051	2021	Jinhua Bank Co., Ltd.	Zhejiang	14.2388	10.9373	2.24506	2.26664	1.47	0.79728	0.210651	0.863856	9.7	8.7	1	0	0.835372	3.6	1.68	58.4657	14.4564	3.1	4.96294	8.72	3.56548
200051	2022	Jinhua Bank Co., Ltd.	Zhejiang	12.8304	11.0077	2.03441	2.24506	1.24	0.685917	0.79728	0.210651	8.99	3.1	1	1	0.886853	8.7	1.47	56.0231	4.96294	5	5.26315	9.7	14.4564
200056	2019	Taizhou Bank Co., Ltd.	Zhejiang	21.2652	11.3482	2.51146	2.5214	0.65	0.465255	0.211226	0.514581	11.52	6.8	0	0	2.74833	7.1	0.63	67.965	7.68781	3.6	3.56548	12.72	10.6858
200056	2020	Taizhou Bank Co., Ltd.	Zhejiang	11.2249	11.4402	2.72147	2.51146	1.23	0.81079	0.465255	0.211226	11.58	3.6	0	1	2.28202	6.8	0.65	61.3027	3.56548	8.7	14.4564	11.52	7.68781
200056	2021	Taizhou Bank Co., Ltd.	Zhejiang	14.0186	11.4999	3.02711	2.72147	0.96	0.831402	0.81079	0.465255	11.7	8.7	1	0	2.21864	3.6	1.23	60.8002	14.4564	3.1	4.96294	11.58	3.56548
200056	2022	Taizhou Bank Co., Ltd.	Zhejiang	11.6337	11.5704	3.06407	3.02711	0.9	0.423085	0.831402	0.81079	11.25	3.1	1	1	1.69226	8.7	0.96	57.7819	4.96294	5	5.26315	11.7	14.4564
200072	2019	Liuzhou Bank Co., Ltd.	Guangxi	7.61033	11.1246	4.74023	4.23434	2.87	2.8016	2.62529	3.40992	14.53	5.95	0	0	1.78904	6.77	2.78	49.1481	8.19923	3.66	4.16125	13.64	10.3264
200072	2020	Liuzhou Bank Co., Ltd.	Guangxi	28.0278	11.2235	3.77897	4.74023	1.84	1.53462	2.8016	2.62529	12.83	3.66	0	0	1.20335	5.95	2.87	49.6093	4.16125	7.48	13.9607	14.53	8.19923
200072	2021	Liuzhou Bank Co., Ltd.	Guangxi	24.8104	11.2409	3.03746	3.77897	1.81	1.00364	1.53462	2.8016	11.43	7.48	1	1	1.17169	3.66	1.84	59.0366	13.9607	2.9	4.3309	12.83	4.16125
200072	2022	Liuzhou Bank Co., Ltd.	Guangxi	19.8146	11.3074	2.55139	3.03746	1.71	1.31312	1.00364	1.53462	10.49	2.9	1	0	1.30463	7.48	1.81	59.7333	4.3309	5.5	5.82011	11.43	13.9607
200073	2019	Jiaxing Bank Co., Ltd.	Zhejiang	16.8221	10.9156	4.95677	3.80032	1.12	1.76084	1.49308	1.29998	10.13	6.8	0	0	1.93776	7.1	1.13	53.1666	7.68781	3.6	3.56548	9.67	10.6858
200073	2020	Jiaxing Bank Co., Ltd.	Zhejiang	29.683	11.0198	5.03687	4.95677	0.97	1.40237	1.76084	1.49308	8.57	3.6	0	1	1.47719	6.8	1.12	54.2808	3.56548	8.7	14.4564	10.13	7.68781
200073	2021	Jiaxing Bank Co., Ltd.	Zhejiang	24.6583	11.0877	4.23709	5.03687	0.77	1.18004	1.40237	1.76084	8.18	8.7	1	0	1.48932	3.6	0.97	55.1864	14.4564	3.1	4.96294	8.57	3.56548
200073	2022	Jiaxing Bank Co., Ltd.	Zhejiang	16.5686	11.146	4.40695	4.23709	0.75	0.738749	1.18004	1.40237	7.93	3.1	1	1	1.39624	8.7	0.77	58.435	4.96294	5	5.26315	8.18	14.4564
200074	2019	Guilin Bank Co., Ltd.	Guagnxi	22.1068	11.4945	2.70728	2.68947	1.75	1.85578	1.75546	1.7809	8.65	5.95	0	0	1.48704	6.77	1.74	54.5616	8.19923	3.66	4.16125	9.36	10.3264
200074	2020	Guilin Bank Co., Ltd.	Guagnxi	22.3781	11.5763	2.3672	2.70728	1.68	1.71732	1.85578	1.75546	7.74	3.66	0	0	1.29354	5.95	1.75	55.1173	4.16125	7.48	13.9607	8.65	8.19923
200074	2021	Guilin Bank Co., Ltd.	Guagnxi	19.3558	11.646	2.34586	2.3672	1.69	1.86442	1.71732	1.85578	7.65	7.48	1	1	1.34411	3.66	1.68	53.2711	13.9607	2.9	4.3309	7.74	4.16125
200074	2022	Guilin Bank Co., Ltd.	Guagnxi	17.3547	11.6965	2.17981	2.34586	1.59	1.38681	1.86442	1.71732	9.32	2.9	1	0	1.19699	7.48	1.69	57.9115	4.3309	5.5	5.82011	7.65	13.9607
200076	2019	Zhejiang Tailong Commercial Bank Co., Ltd.	Zhejiang	24.1905	11.3176	2.53592	2.62713	1.1	0.820027	0.584027	0.989089	10.35	6.8	0	0	2.46866	7.1	1.16	65.275	7.68781	3.6	3.56548	10.19	10.6858
200076	2020	Zhejiang Tailong Commercial Bank Co., Ltd.	Zhejiang	22.4602	11.4117	2.66105	2.53592	0.95	0.907113	0.820027	0.584027	9.91	3.6	0	1	2.02814	6.8	1.1	64.4395	3.56548	8.7	14.4564	10.35	7.68781
200076	2021	Zhejiang Tailong Commercial Bank Co., Ltd.	Zhejiang	22.2125	11.4949	2.6292	2.66105	0.93	1.12749	0.907113	0.820027	9.68	8.7	1	0	2.20068	3.6	0.95	64.653	14.4564	3.1	4.96294	9.91	3.56548
200076	2022	Zhejiang Tailong Commercial Bank Co., Ltd.	Zhejiang	18.2886	11.5763	2.74461	2.6292	0.94	0.907035	1.12749	0.907113	9.75	3.1	1	1	2.05457	8.7	0.93	63.5158	4.96294	5	5.26315	9.68	14.4564
200077	2019	Chengde Bank Co., Ltd.	Hebei	25.2061	11.1428	3.22326	3.22113	1.84	1.48792	2.32003	1.25297	10.48	6.7	0	0	1.62238	6.5	1.89	47.2744	7.64416	3.8	2.95979	10.85	6.05027
200077	2020	Chengde Bank Co., Ltd.	Hebei	8.32739	11.2055	3.84332	3.22326	1.86	2.13015	1.48792	2.32003	10.9	3.8	0	0	1.77412	6.7	1.84	44.6161	2.95979	6.5	12.171	10.48	7.64416
200077	2021	Chengde Bank Co., Ltd.	Hebei	10.0118	11.2341	3.96979	3.84332	1.72	1.82989	2.13015	1.48792	10.66	6.5	1	0	1.65481	3.8	1.86	45.7355	12.171	3.8	4.88476	10.9	2.95979
200077	2022	Chengde Bank Co., Ltd.	Hebei	5.81915	11.2711	3.72091	3.96979	1.72	1.64725	1.82989	2.13015	10.86	3.8	1	1	1.52994	6.5	1.72	44.1355	4.88476	6	6.38297	10.66	12.171
200078	2019	Jining Bank Co., Ltd.	Shandong	26.7307	11.0116	2.91543	3.02716	1.56	2.69226	2.24921	1.58166	11.04	5.3	0	0	2.29012	6.3	1.89	54.7842	5.83897	3.5	3.20056	8.94	5.77154
200078	2020	Jining Bank Co., Ltd.	Shandong	25.3628	11.0929	2.84614	2.91543	1.61	1.99272	2.69226	2.24921	9.81	3.5	0	0	1.7944	5.3	1.56	56.8397	3.20056	8.3	13.8421	11.04	5.83897
200078	2021	Jining Bank Co., Ltd.	Shandong	20.871	11.1715	2.96144	2.84614	1.3	1.63818	1.99272	2.69226	9.32	8.3	1	1	1.71592	3.5	1.61	57.1728	13.8421	3.9	5.50238	9.81	3.20056
200078	2022	Jining Bank Co., Ltd.	Shandong	21.6846	11.2293	2.695	2.96144	1.36	1.7167	1.63818	1.99272	8.61	3.9	1	1	1.65986	8.3	1.3	60.8635	5.50238	5	5.26316	9.32	13.8421
200090	2019	Xinyu Rural Commercial Bank Co.,Ltd.	Jiangxi	9.84185	10.5467	5.91808	7.17138	3.72	1.51583	1.97865	1.84159	11.86	7.9	0	0	1.89694	8.7	4.78	66.2866	8.5875	3.8	4.51878	12.11	12.398
200090	2020	Xinyu Rural Commercial Bank Co.,Ltd.	Jiangxi	10.528	10.5875	4.93247	5.91808	2.97	1.31833	1.51583	1.97865	11.66	3.8	0	0	1.6216	7.9	3.72	66.0611	4.51878	8.9	15.6926	11.86	8.5875
200090	2021	Xinyu Rural Commercial Bank Co.,Ltd.	Jiangxi	9.12815	10.6203	4.16218	4.93247	2.71	0.79618	1.31833	1.51583	11.18	8.9	1	1	1.29043	3.8	2.97	66.7003	15.6926	4.7	7.53291	11.66	4.51878
200090	2022	Xinyu Rural Commercial Bank Co.,Ltd.	Jiangxi	7.07291	10.6413	3.58422	4.16218	3.98	1.63558	0.79618	1.31833	10.82	4.7	1	1	1.33751	8.9	2.71	67.6403	7.53291	7	7.52687	11.18	15.6926
200104	2019	Ganzhou Bank Co., Ltd.	Jiangxi	41.6806	11.2289	2.34957	2.90039	1.26	1.61291	1.56673	1.09645	11.5	7.9	0	0	1.5486	8.7	1.88	54.8934	8.5875	3.8	4.51878	9.97	12.398
200104	2020	Ganzhou Bank Co., Ltd.	Jiangxi	32.4093	11.3458	2.48324	2.34957	1.8	1.27369	1.61291	1.56673	8.93	3.8	0	0	1.24107	7.9	1.26	55.6194	4.51878	8.9	15.6926	11.5	8.5875
200104	2021	Ganzhou Bank Co., Ltd.	Jiangxi	21.2593	11.3884	2.84754	2.48324	1.68	1.60059	1.27369	1.61291	7.73	8.9	1	1	1.32352	3.8	1.8	61.3588	15.6926	4.7	7.53291	8.93	4.51878
200104	2022	Ganzhou Bank Co., Ltd.	Jiangxi	15.2802	11.4262	4.07874	2.84754	2.27	1.5545	1.60059	1.27369	8.33	4.7	1	1	1.33891	8.9	1.68	65.5247	7.53291	7	7.52687	7.73	15.6926
200105	2019	Zhejiang Chouzhou Commercial Bank Co., Ltd.	Zhejiang	23.4648	11.3697	3.04568	3.34105	1.52	1.88834	1.04771	1.93407	9.82	6.8	0	0	1.88051	7.1	1.65	47.9135	7.68781	3.6	3.56548	9.5453	10.6858
200105	2020	Zhejiang Chouzhou Commercial Bank Co., Ltd.	Zhejiang	14.623	11.4333	2.94673	3.04568	1.47	1.98519	1.88834	1.04771	9.7297	3.6	0	1	1.70119	6.8	1.52	47.3863	3.56548	8.7	14.4564	9.82	7.68781
200105	2021	Zhejiang Chouzhou Commercial Bank Co., Ltd.	Zhejiang	20.5084	11.4714	2.863	2.94673	1.42	1.72906	1.98519	1.88834	9.2138	8.7	1	0	1.66799	3.6	1.47	52.0328	14.4564	3.1	4.96294	9.7297	3.56548
200105	2022	Zhejiang Chouzhou Commercial Bank Co., Ltd.	Zhejiang	12.7423	11.5146	2.92155	2.863	1.36	1.79606	1.72906	1.98519	9.0859	3.1	1	1	1.67872	8.7	1.42	53.1648	4.96294	5	5.26315	9.2138	14.4564
200120	2019	Zhejiang Mintai Commercial Bank Co., Ltd.	Zhejiang	19.1339	11.1966	2.84383	2.86272	1.68	1.15149	0.734394	0.876647	9.17	6.8	0	0	1.42512	7.1	2.41	61.0406	7.68781	3.6	3.56548	9.75	10.6858
200120	2020	Zhejiang Mintai Commercial Bank Co., Ltd.	Zhejiang	23.5479	11.2657	2.47542	2.84383	1.55	1.14445	1.15149	0.734394	9.25	3.6	0	1	1.30172	6.8	1.68	64.0766	3.56548	8.7	14.4564	9.17	7.68781
200120	2021	Zhejiang Mintai Commercial Bank Co., Ltd.	Zhejiang	19.8837	11.3081	2.30912	2.47542	1.35	0.823255	1.14445	1.15149	8.73	8.7	1	0	1.3392	3.6	1.55	69.003	14.4564	3.1	4.96294	9.25	3.56548
200120	2022	Zhejiang Mintai Commercial Bank Co., Ltd.	Zhejiang	17.3713	11.3753	1.93707	2.30912	1.17	0.668993	0.823255	1.14445	8.37	3.1	1	1	1.23463	8.7	1.35	69.0776	4.96294	5	5.26315	8.73	14.4564
200131	2019	Guangdong Nanhai Rural Commercial Bank Co., Ltd.	Guangdong	11.2735	11.3026	3.44962	3.50747	1.06	0.168116	0.498253	0.387711	15.22	6.15	0	0	1.97901	6.81	1.19	48.1307	8.04611	2.25	2.93064	14.4	9.05249
200131	2020	Guangdong Nanhai Rural Commercial Bank Co., Ltd.	Guangdong	16.8386	11.3504	3.27588	3.44962	1.05	0.276175	0.168116	0.498253	14.52	2.25	0	0	1.58489	6.15	1.06	50.2819	2.93064	8.1	12.2066	15.22	8.04611
200131	2021	Guangdong Nanhai Rural Commercial Bank Co., Ltd.	Guangdong	11.0422	11.3955	3.20938	3.27588	1.08	0.346644	0.276175	0.168116	14.84	8.1	1	0	1.59057	2.25	1.05	50.3014	12.2066	1.9	3.52718	14.52	2.93064
200131	2022	Guangdong Nanhai Rural Commercial Bank Co., Ltd.	Guangdong	12.8272	11.4418	3.25694	3.20938	1.13	0.634702	0.346644	0.276175	13.27	1.9	1	1	1.40765	8.1	1.08	51.0855	3.52718	5	5.26315	14.84	12.2066
200151	2019	Jiangsu Nantong Rural Commercial Bank Co., Ltd.	Jiangsu	11.0528	10.8563	3.63986	3.64469	2.12	1.47713	1.50191	1.04351	15.23	5.9	0	0	1.5029	6.7	2.07	56.0586	5.84638	3.7	4.20737	15.33	8.54526
200151	2020	Jiangsu Nantong Rural Commercial Bank Co., Ltd.	Jiangsu	14.7269	10.8822	3.80924	3.63986	1.61	0.941775	1.47713	1.50191	14.53	3.7	0	0	1.33061	5.9	2.12	60.6993	4.20737	8.9	14.1864	15.23	5.84638
200151	2021	Jiangsu Nantong Rural Commercial Bank Co., Ltd.	Jiangsu	9.48971	10.8861	4.39866	3.80924	1.32	0.989523	0.941775	1.47713	14.21	8.9	1	0	1.5078	3.7	1.61	66.2731	14.1864	2.8	4.67087	14.53	4.20737
200151	2022	Jiangsu Nantong Rural Commercial Bank Co., Ltd.	Jiangsu	9.49502	10.9043	4.24774	4.39866	1.31	0.911402	0.989523	0.941775	14.2	2.8	1	0	1.38999	8.9	1.32	69.4756	4.67087	5	5.26316	14.21	14.1864
200152	2019	Jiangsu Jiangnan Rural Commercial Bank Co., Ltd.	Jiangsu	20.3478	11.6107	3.26438	3.18806	1.69	2.04146	1.89724	1.73507	9.6	5.9	0	0	1.84723	6.7	1.81	48.2312	5.84638	3.7	4.20737	9.36	8.54526
200152	2020	Jiangsu Jiangnan Rural Commercial Bank Co., Ltd.	Jiangsu	16.7401	11.6409	3.21752	3.26438	1.6	1.9216	2.04146	1.89724	9.16	3.7	0	0	1.8263	5.9	1.69	52.5055	4.20737	8.9	14.1864	9.6	5.84638
200152	2021	Jiangsu Jiangnan Rural Commercial Bank Co., Ltd.	Jiangsu	17.4722	11.6653	2.93586	3.21752	1.33	1.6999	1.9216	2.04146	9.25	8.9	1	0	1.76975	3.7	1.6	58.1293	14.1864	2.8	4.67087	9.16	4.20737
200152	2022	Jiangsu Jiangnan Rural Commercial Bank Co., Ltd.	Jiangsu	13.9448	11.7084	2.92665	2.93586	1.04	1.49224	1.6999	1.9216	9.5	2.8	1	0	1.71218	8.9	1.33	59.9794	4.67087	5	5.26316	9.25	14.1864
200153	2019	Shangrao Bank Co., Ltd.	Jiangxi	23.3733	11.0935	5.3777	5.15917	2.85	2.29907	2.5063	2.82836	12.59	7.9	0	0	1.98222	8.7	2.41	51.0344	8.5875	3.8	4.51878	10.1	12.398
200153	2020	Shangrao Bank Co., Ltd.	Jiangxi	33.5179	11.2056	5.33203	5.3777	1.84	2.06082	2.29907	2.5063	10.13	3.8	0	0	1.67045	7.9	2.85	52.6106	4.51878	8.9	15.6926	12.59	8.5875
200153	2021	Shangrao Bank Co., Ltd.	Jiangxi	25.3974	11.2835	5.59426	5.33203	1.78	1.90279	2.06082	2.29907	9.57	8.9	1	1	1.61317	3.8	1.84	55.1508	15.6926	4.7	7.53291	10.13	4.51878
200153	2022	Shangrao Bank Co., Ltd.	Jiangxi	20.4009	11.3334	5.92134	5.59426	1.75	1.61518	1.90279	2.06082	8.62	4.7	1	1	1.45823	8.9	1.78	59.3671	7.53291	7	7.52687	9.57	15.6926
200154	2019	Zhejiang Xinchang Rural Commercial Bank Co., Ltd.	Zhejiang	19.0107	10.2884	3.5843	3.80568	0.82	0.92142	1.52756	1.27487	12.61	6.8	0	0	1.6494	7.1	0.97	54.7885	7.68781	3.6	3.56548	11.88	10.6858
200154	2020	Zhejiang Xinchang Rural Commercial Bank Co., Ltd.	Zhejiang	23.4243	10.3831	3.39664	3.5843	1.24	1.03031	0.92142	1.52756	11.28	3.6	0	1	1.46639	6.8	0.82	54.2672	3.56548	8.7	14.4564	12.61	7.68781
200154	2021	Zhejiang Xinchang Rural Commercial Bank Co., Ltd.	Zhejiang	12.6591	10.4135	3.20548	3.39664	0.89	0.662144	1.03031	0.92142	13.057	8.7	1	0	1.24954	3.6	1.24	56.8132	14.4564	3.1	4.96294	11.28	3.56548
200154	2022	Zhejiang Xinchang Rural Commercial Bank Co., Ltd.	Zhejiang	18.9908	10.4546	3.31821	3.20548	0.89	0.871199	0.662144	1.03031	12.83	3.1	1	1	1.3523	8.7	0.89	61.568	4.96294	5	5.26315	13.057	14.4564
200163	2019	Jiangsu Zhuji Rural Commercial Bank Co., Ltd.	Zhejiang	14.5074	10.6723	7.16292	7.27928	0.99	1.96505	2.65694	2.49666	12.7	6.8	0	0	2.01023	7.1	1.22	58.4624	7.68781	3.6	3.56548	13.56	10.6858
200163	2020	Jiangsu Zhuji Rural Commercial Bank Co., Ltd.	Zhejiang	22.8793	10.7618	7.10084	7.16292	1.25	1.7473	1.96505	2.65694	12.45	3.6	0	1	1.73059	6.8	0.99	58.4124	3.56548	8.7	14.4564	12.7	7.68781
200163	2021	Jiangsu Zhuji Rural Commercial Bank Co., Ltd.	Zhejiang	13.1719	10.7922	6.02856	7.10084	0.92	1.94269	1.7473	1.96505	13.1139	8.7	1	0	1.96362	3.6	1.25	60.8317	14.4564	3.1	4.96294	12.45	3.56548
200163	2022	Jiangsu Zhuji Rural Commercial Bank Co., Ltd.	Zhejiang	20.9169	10.865	6.39726	6.02856	0.84	1.61998	1.94269	1.7473	12.09	3.1	1	1	1.7733	8.7	0.92	62.4621	4.96294	5	5.26315	13.1139	14.4564
200172	2019	Anhui Jieshou Rural Commercial Bank Co., Ltd.	Anhui	19.2244	10.1241	3.54977	3.62041	1.85	1.07578	0.994705	1.42379	12.53	7.3	0	0	2.85743	8.02	1.9	67.7026	8.33433	3.7	3.30032	12.29	14.6066
200172	2020	Anhui Jieshou Rural Commercial Bank Co., Ltd.	Anhui	13.0531	10.1535	4.14442	3.54977	2.73	1.76472	1.07578	0.994705	11.63	3.7	0	0	2.5274	7.3	1.85	72.0177	3.30032	8.2	11.8327	12.53	8.33433
200172	2021	Anhui Jieshou Rural Commercial Bank Co., Ltd.	Anhui	14.7396	10.2246	4.99636	4.14442	3.23	1.72238	1.76472	1.07578	10.99	8.2	1	1	2.24233	3.7	2.73	70.7325	11.8327	3.5	5.82589	11.63	3.30032
200172	2022	Anhui Jieshou Rural Commercial Bank Co., Ltd.	Anhui	15.9774	10.283	5.24644	4.99636	2.97	1.37822	1.72238	1.76472	10.14	3.5	1	1	1.89424	8.2	3.23	71.1816	5.82589	6.5	6.95187	10.99	11.8327
200176	2019	Quanzhou Bank Co.,Ltd	Fujian	17.7069	11.0293	2.61263	2.70185	1.74	2.08171	1.74308	1.03658	9.39	7.45	0	0	1.44458	8.35	1.81	49.4885	9.40558	3.15	3.02876	9.3	14.3173
200176	2020	Quanzhou Bank Co.,Ltd	Fujian	32.8189	11.1102	2.14777	2.61263	1.43	1.88274	2.08171	1.74308	7.93	3.15	0	1	1.34803	7.45	1.74	54.0334	3.02876	7.95	13.6613	9.39	9.40558
200176	2021	Quanzhou Bank Co.,Ltd	Fujian	17.0361	11.1451	2.53444	2.14777	1.68	1.52353	1.88274	2.08171	7.58	7.95	1	0	1.40685	3.15	1.43	58.6793	13.6613	4.7	7.14965	7.93	3.02876
200176	2022	Quanzhou Bank Co.,Ltd	Fujian	11.1638	11.1826	2.58664	2.53444	1.52	1.1829	1.52353	1.88274	7.56	4.7	1	1	1.21061	7.95	1.68	59.8953	7.14965	6	6.38298	7.58	13.6613
200184	2019	Jiangsu Haimen Rural Commercial Bank Co., Ltd.	Jiangsu	13.273	10.6567	4.60581	4.23504	1.9	1.2118	1.516	1.19396	10.69	5.9	0	0	1.59663	6.7	1.9	54.3532	5.84638	3.7	4.20737	10.74	8.54526
200184	2020	Jiangsu Haimen Rural Commercial Bank Co., Ltd.	Jiangsu	18.6207	10.7006	4.61591	4.60581	1.59	1.07342	1.2118	1.516	13.21	3.7	0	0	1.56147	5.9	1.9	58.3155	4.20737	8.9	14.1864	10.69	5.84638
200184	2021	Jiangsu Haimen Rural Commercial Bank Co., Ltd.	Jiangsu	13.0914	10.7201	4.80626	4.61591	1.45	0.874463	1.07342	1.2118	13.66	8.9	1	0	1.48035	3.7	1.59	63.0201	14.1864	2.8	4.67087	13.21	4.20737
200184	2022	Jiangsu Haimen Rural Commercial Bank Co., Ltd.	Jiangsu	12.6745	10.7677	3.76331	4.80626	1.55	0.870961	0.874463	1.07342	14.53	2.8	1	0	1.58349	8.9	1.45	62.959	4.67087	5	5.26316	13.66	14.1864
200191	2019	Zhejiang Wenzhou Lucheng Rural Commercial Bank Co., Ltd.	Zhejiang	26.4079	10.9095	3.33121	3.51378	1.25	0.472002	0.846896	1.42198	11.1257	6.8	0	0	2.16865	7.1	0.94	67.4723	7.68781	3.6	3.56548	11.19	10.6858
200191	2020	Zhejiang Wenzhou Lucheng Rural Commercial Bank Co., Ltd.	Zhejiang	26.534	10.9981	2.85935	3.33121	0.99	0.43421	0.472002	0.846896	10.38	3.6	0	1	2.12588	6.8	1.25	69.2876	3.56548	8.7	14.4564	11.1257	7.68781
200191	2021	Zhejiang Wenzhou Lucheng Rural Commercial Bank Co., Ltd.	Zhejiang	19.2314	11.0438	2.86702	2.85935	1.01	0.640769	0.43421	0.472002	10.48	8.7	1	0	2.18751	3.6	0.99	74.1942	14.4564	3.1	4.96294	10.38	3.56548
200191	2022	Zhejiang Wenzhou Lucheng Rural Commercial Bank Co., Ltd.	Zhejiang	11.2448	11.1171	3.35958	2.86702	1.17	1.50885	0.640769	0.43421	10.77	3.1	1	1	2.20486	8.7	1.01	70.075	4.96294	5	5.26315	10.48	14.4564
200194	2019	Anhui Lixin Rural Commercial Bank Co., Ltd.	Anhui	9.91813	10.2663	5.61748	5.07781	2.22	1.55781	2.22062	0.963455	10.76	7.3	0	0	2.36076	8.02	2.46	52.8451	8.33433	3.7	3.30032	10.27	14.6066
200194	2020	Anhui Lixin Rural Commercial Bank Co., Ltd.	Anhui	15.5139	10.3184	5.76655	5.61748	2.47	1.8685	1.55781	2.22062	9.81	3.7	0	0	2.10971	7.3	2.22	54.2534	3.30032	8.2	11.8327	10.76	8.33433
200194	2021	Anhui Lixin Rural Commercial Bank Co., Ltd.	Anhui	18.675	10.3754	5.55435	5.76655	2.41	1.44633	1.8685	1.55781	10.03	8.2	1	1	2.15767	3.7	2.47	55.2155	11.8327	3.5	5.82589	9.81	3.30032
200194	2022	Anhui Lixin Rural Commercial Bank Co., Ltd.	Anhui	17.6355	10.4328	5.42119	5.55435	2.65	1.1511	1.44633	1.8685	11.54	3.5	1	1	1.46485	8.2	2.41	56.8619	5.82589	6.5	6.95187	10.03	11.8327
200196	2019	Jiangsu Yixing Rural Commercial Bank Co., Ltd.	Jiangsu	11.0291	10.7939	4.6355	5.03206	2.99	1.11999	1.29004	0.83988	11.6	5.9	0	0	1.2586	6.7	3.73	64.2559	5.84638	3.7	4.20737	12.26	8.54526
200196	2020	Jiangsu Yixing Rural Commercial Bank Co., Ltd.	Jiangsu	13.0461	10.846	4.19529	4.6355	2.63	1.03148	1.11999	1.29004	10.94	3.7	0	0	1.1751	5.9	2.99	64.133	4.20737	8.9	14.1864	11.6	5.84638
200196	2021	Jiangsu Yixing Rural Commercial Bank Co., Ltd.	Jiangsu	13.0174	10.8928	4.52522	4.19529	2.22	1.06958	1.03148	1.11999	11.26	8.9	1	0	1.23068	3.7	2.63	65.3093	14.1864	2.8	4.67087	10.94	4.20737
200196	2022	Jiangsu Yixing Rural Commercial Bank Co., Ltd.	Jiangsu	13.8297	10.936	4.61583	4.52522	1.8	1.10093	1.06958	1.03148	10.57	2.8	1	0	1.3209	8.9	2.22	67.364	4.67087	5	5.26316	11.26	14.1864
200197	2019	Jiangsu Yancheng Rural Commercial Bank Co., Ltd.	Jiangsu	18.2402	10.5413	4.59738	4.6522	1.93	1.1095	1.52526	1.32972	15.91	5.9	0	0	2.01212	6.7	2.02	64.4167	5.84638	3.7	4.20737	12.54	8.54526
200197	2020	Jiangsu Yancheng Rural Commercial Bank Co., Ltd.	Jiangsu	17.9999	10.6157	4.90728	4.59738	1.56	1.28895	1.1095	1.52526	14.2	3.7	0	0	1.90026	5.9	1.93	64.088	4.20737	8.9	14.1864	15.91	5.84638
200197	2021	Jiangsu Yancheng Rural Commercial Bank Co., Ltd.	Jiangsu	13.5649	10.6628	4.99949	4.90728	1.38	1.03161	1.28895	1.1095	14.66	8.9	1	0	1.68733	3.7	1.56	65.3355	14.1864	2.8	4.67087	14.2	4.20737
200197	2022	Jiangsu Yancheng Rural Commercial Bank Co., Ltd.	Jiangsu	11.6713	10.717	5.14534	4.99949	1.23	0.891474	1.03161	1.28895	14.35	2.8	1	0	1.62672	8.9	1.38	64.4931	4.67087	5	5.26316	14.66	14.1864
200201	2019	Zhejiang Wenzhou Longwan Rural Commercial Bank Co., Ltd.	Zhejiang	15.7126	10.6945	3.83262	3.99021	0.83	0.613836	0.771373	1.0854	11.28	6.8	0	0	1.7661	7.1	0.9	60.7313	7.68781	3.6	3.56548	9.37	10.6858
200201	2020	Zhejiang Wenzhou Longwan Rural Commercial Bank Co., Ltd.	Zhejiang	22.7666	10.7769	3.71191	3.83262	0.9	0.546848	0.613836	0.771373	10.36	3.6	0	1	1.43341	6.8	0.83	61.5989	3.56548	8.7	14.4564	11.28	7.68781
200201	2021	Zhejiang Wenzhou Longwan Rural Commercial Bank Co., Ltd.	Zhejiang	16.4235	10.834	3.24837	3.71191	0.9	0.734198	0.546848	0.613836	11.16	8.7	1	0	1.59261	3.6	0.9	62.4538	14.4564	3.1	4.96294	10.36	3.56548
200201	2022	Zhejiang Wenzhou Longwan Rural Commercial Bank Co., Ltd.	Zhejiang	17.9143	10.8965	3.36889	3.24837	0.89	0.680678	0.734198	0.546848	10.96	3.1	1	1	1.46434	8.7	0.9	63.85	4.96294	5	5.26315	11.16	14.4564
200204	2019	Kunlun Bank Co., Ltd.	Xinjiang	15.9683	11.527	3.20618	3.78097	1.09	0.583076	0.750301	0.125229	12.94	6.2	0	0	1.49589	6.1	1.36	43.3698	6.14955	3.4	1.4976	13.41	14.7808
200204	2020	Kunlun Bank Co., Ltd.	Xinjiang	10.0991	11.5439	3.1276	3.20618	0.95	0.283929	0.583076	0.750301	12.18	3.4	0	0	1.11269	6.2	1.09	45.8847	1.4976	7.2	18.1937	12.94	6.14955
200204	2021	Kunlun Bank Co., Ltd.	Xinjiang	10.0888	11.5505	3.09711	3.1276	0.95	0.410849	0.283929	0.583076	11.87	7.2	1	1	1.06099	3.4	0.95	49.6889	18.1937	3.2	8.76517	12.18	1.4976
200204	2022	Kunlun Bank Co., Ltd.	Xinjiang	12.0006	11.5881	3.152	3.09711	0.98	0.464998	0.410849	0.283929	12.29	3.2	1	0	1.08324	7.2	0.95	51.0451	8.76517	7	7.52688	11.87	18.1937
200207	2019	Zhejiang Tonglu Rural Commercial Bank Co., Ltd.	Zhejiang	15.1982	10.3752	11.0167	11.0847	0.56	2.2031	2.3915	1.94682	12.38	6.8	0	0	2.91274	7.1	0.84	61.0698	7.68781	3.6	3.56548	12.67	10.6858
200207	2020	Zhejiang Tonglu Rural Commercial Bank Co., Ltd.	Zhejiang	25.1025	10.5097	10.0812	11.0167	0.75	1.29968	2.2031	2.3915	11.92	3.6	0	1	1.97668	6.8	0.56	55.4585	3.56548	8.7	14.4564	12.38	7.68781
200207	2021	Zhejiang Tonglu Rural Commercial Bank Co., Ltd.	Zhejiang	19.2838	10.5483	6.13143	10.0812	0.65	1.2964	1.29968	2.2031	14.04	8.7	1	0	2.01493	3.6	0.75	57.8672	14.4564	3.1	4.96294	11.92	3.56548
200207	2022	Zhejiang Tonglu Rural Commercial Bank Co., Ltd.	Zhejiang	30.8813	10.6222	5.98182	6.13143	0.46	1.30821	1.2964	1.29968	12.67	3.1	1	1	2.06225	8.7	0.65	63.8052	4.96294	5	5.26315	14.04	14.4564
200217	2019	Qinhuangdao Bank Co., Ltd.	Hebei	46.8209	11.0124	3.60557	3.97057	1.93	1.45996	1.64349	0.849996	9.63	6.7	0	0	1.08527	6.5	1.98	37.2661	7.64416	3.8	2.95979	11.6461	6.05027
200217	2020	Qinhuangdao Bank Co., Ltd.	Hebei	31.5316	11.084	3.05025	3.60557	1.96	1.87759	1.45996	1.64349	9.0022	3.8	0	0	1.10712	6.7	1.93	41.3308	2.95979	6.5	12.171	9.63	7.64416
200217	2021	Qinhuangdao Bank Co., Ltd.	Hebei	17.6174	11.131	3.20222	3.05025	1.96	1.70326	1.87759	1.45996	8.76	6.5	1	0	1.09055	3.8	1.96	43.0394	12.171	3.8	4.88476	9.0022	2.95979
200217	2022	Qinhuangdao Bank Co., Ltd.	Hebei	16.6387	11.1555	3.2396	3.20222	1.99	0.675052	1.70326	1.87759	8.13	3.8	1	1	0.662197	6.5	1.96	47.2291	4.88476	6	6.38297	8.76	12.171
200219	2019	Weifang Bank Co., Ltd.	Shandong	18.3849	11.1594	2.63222	2.99865	1.78	2.54581	2.20026	1.96467	9.33	5.3	0	0	1.92339	6.3	1.97	46.1016	5.83897	3.5	3.20056	9.38	5.77154
200219	2020	Weifang Bank Co., Ltd.	Shandong	25.2118	11.2446	2.09844	2.63222	1.23	2.09454	2.54581	2.20026	8.78	3.5	0	0	1.57593	5.3	1.78	47.18	3.20056	8.3	13.8421	9.33	5.83897
200219	2021	Weifang Bank Co., Ltd.	Shandong	26.2696	11.3102	1.86838	2.09844	1.28	1.09617	2.09454	2.54581	8.06	8.3	1	1	1.29497	3.5	1.23	50.8189	13.8421	3.9	5.50238	8.78	3.20056
200219	2022	Weifang Bank Co., Ltd.	Shandong	19.6453	11.37	2.00714	1.86838	1.41	1.33989	1.09617	2.09454	9.13	3.9	1	1	1.34079	8.3	1.28	53.0744	5.50238	5	5.26316	8.06	13.8421
200223	2019	Shenzhen Rural Commercial Bank Co., Ltd.	Guangdong	29.3506	11.6253	3.23616	2.85716	1.15	0.762094	0.639529	0.445383	11.88	6.15	0	0	1.61061	6.81	1.14	49.7974	8.04611	2.25	2.93064	12.48	9.05249
200223	2020	Shenzhen Rural Commercial Bank Co., Ltd.	Guangdong	16.3587	11.7153	3.38044	3.23616	1.13	1.47786	0.762094	0.639529	11.27	2.25	0	0	1.66346	6.15	1.15	47.1657	2.93064	8.1	12.2066	11.88	8.04611
200223	2021	Shenzhen Rural Commercial Bank Co., Ltd.	Guangdong	23.2381	11.7685	3.07207	3.38044	0.84	0.633663	1.47786	0.762094	13.2	8.1	1	0	1.45518	2.25	1.13	51.0758	12.2066	1.9	3.52718	11.27	2.93064
200223	2022	Shenzhen Rural Commercial Bank Co., Ltd.	Guangdong	18.3729	11.8269	2.86329	3.07207	0.9	0.566241	0.633663	1.47786	12.65	1.9	1	1	1.35287	8.1	0.84	52.7497	3.52718	5	5.26315	13.2	12.2066
200225	2019	Zhejiang Wenling Rural Commercial Bank Co., Ltd.	Zhejiang	13.2754	10.6643	6.49614	6.83739	0.93	0.960583	1.42418	1.14261	16.75	6.8	0	0	2.25298	7.1	0.81	63.5502	7.68781	3.6	3.56548	17.41	10.6858
200225	2020	Zhejiang Wenling Rural Commercial Bank Co., Ltd.	Zhejiang	18.7337	10.7091	6.16057	6.49614	1.18	0.811599	0.960583	1.42418	16.3955	3.6	0	1	2.05485	6.8	0.93	67.8137	3.56548	8.7	14.4564	16.75	7.68781
200225	2021	Zhejiang Wenling Rural Commercial Bank Co., Ltd.	Zhejiang	23.4003	10.7588	5.35045	6.16057	0.9	0.83708	0.811599	0.960583	15	8.7	1	0	2.02825	3.6	1.18	73.8425	14.4564	3.1	4.96294	16.3955	3.56548
200225	2022	Zhejiang Wenling Rural Commercial Bank Co., Ltd.	Zhejiang	18.4723	10.8313	5.04586	5.35045	0.75	0.635359	0.83708	0.811599	14.3083	3.1	1	1	1.85326	8.7	0.9	73.8165	4.96294	5	5.26315	15	14.4564
200228	2019	Zhejiang Pinghu Rural Commercial Bank Co., Ltd.	Zhejiang	13.1424	10.4826	6.30879	6.23	1.38	0.920385	1.44771	1.0529	11.94	6.8	0	0	1.66781	7.1	1.5	58.5684	7.68781	3.6	3.56548	12.08	10.6858
200228	2020	Zhejiang Pinghu Rural Commercial Bank Co., Ltd.	Zhejiang	25.7731	10.5582	5.67546	6.30879	1.15	0.725458	0.920385	1.44771	11.02	3.6	0	1	1.3709	6.8	1.38	61.4829	3.56548	8.7	14.4564	11.94	7.68781
200228	2021	Zhejiang Pinghu Rural Commercial Bank Co., Ltd.	Zhejiang	21.8652	10.6003	3.82375	5.67546	0.85	0.684608	0.725458	0.920385	11.4051	8.7	1	0	1.39812	3.6	1.15	66.5738	14.4564	3.1	4.96294	11.02	3.56548
200228	2022	Zhejiang Pinghu Rural Commercial Bank Co., Ltd.	Zhejiang	16.0681	10.6639	3.75205	3.82375	0.78	0.696861	0.684608	0.725458	11.4683	3.1	1	1	1.35581	8.7	0.85	66.7027	4.96294	5	5.26315	11.4051	14.4564
200232	2019	Zhejiang Nanxun Rural Commercial Bank Co., Ltd.	Zhejiang	13.8192	10.6908	3.13339	3.21992	0.65	0.779493	1.02468	1.28065	13.07	6.8	0	0	2.09116	7.1	0.82	66.1051	7.68781	3.6	3.56548	12.94	10.6858
200232	2020	Zhejiang Nanxun Rural Commercial Bank Co., Ltd.	Zhejiang	18.4841	10.76	3.08505	3.13339	0.62	0.62469	0.779493	1.02468	12.5	3.6	0	1	1.73783	6.8	0.65	66.7471	3.56548	8.7	14.4564	13.07	7.68781
200232	2021	Zhejiang Nanxun Rural Commercial Bank Co., Ltd.	Zhejiang	21.2469	10.8239	2.95932	3.08505	0.49	0.22342	0.62469	0.779493	11.72	8.7	1	0	1.45818	3.6	0.62	69.6258	14.4564	3.1	4.96294	12.5	3.56548
200232	2022	Zhejiang Nanxun Rural Commercial Bank Co., Ltd.	Zhejiang	13.1151	10.8817	3.05876	2.95932	0.52	0.521858	0.22342	0.62469	11.26	3.1	1	1	1.57396	8.7	0.49	69.0276	4.96294	5	5.26315	11.72	14.4564
200233	2019	Ningbo Cixi Rural Commercial Bank Co., Ltd.	Zhejiang	11.2311	10.9383	6.21929	6.73753	0.99	0.616248	1.63256	1.26151	17.24	6.8	0	0	1.39958	7.1	1.35	49.1	7.68781	3.6	3.56548	17.85	10.6858
200233	2020	Ningbo Cixi Rural Commercial Bank Co., Ltd.	Zhejiang	20.8712	11.0048	5.36661	6.21929	0.99	0.480488	0.616248	1.63256	15.59	3.6	0	1	1.11354	6.8	0.99	50.4635	3.56548	8.7	14.4564	17.24	7.68781
200233	2021	Ningbo Cixi Rural Commercial Bank Co., Ltd.	Zhejiang	21.7885	11.0597	4.52393	5.36661	0.8213	0.724566	0.480488	0.616248	14.34	8.7	1	0	1.22558	3.6	0.99	53.6088	14.4564	3.1	4.96294	15.59	3.56548
200233	2022	Ningbo Cixi Rural Commercial Bank Co., Ltd.	Zhejiang	19.4944	11.1174	4.4189	4.52393	0.4517	0.655586	0.724566	0.480488	13.73	3.1	1	1	1.20745	8.7	0.8213	56.0332	4.96294	5	5.26315	14.34	14.4564
200236	2019	Shandong Qi River Rural Commercial Bank Co., Ltd.	Shandong	9.1386	10.1614	5.5913	5.59483	3.99	0.469059	1.93844	2.42016	8.48	5.3	0	0	0.686008	6.3	3.68	51.8484	5.83897	3.5	3.20056	7.77	5.77154
200236	2020	Shandong Qi River Rural Commercial Bank Co., Ltd.	Shandong	10.0842	10.2142	5.9342	5.5913	3.42	0.21709	0.469059	1.93844	8.01	3.5	0	0	0.384347	5.3	3.99	50.628	3.20056	8.3	13.8421	8.48	5.83897
200236	2021	Shandong Qi River Rural Commercial Bank Co., Ltd.	Shandong	14.1815	10.2585	5.24708	5.9342	3.35	0.659392	0.21709	0.469059	8.86	8.3	1	1	0.902719	3.5	3.42	51.8083	13.8421	3.9	5.50238	8.01	3.20056
200236	2022	Shandong Qi River Rural Commercial Bank Co., Ltd.	Shandong	6.55194	10.2779	4.73966	5.24708	2.93	0.809528	0.659392	0.21709	4.1	3.9	1	1	0.932331	8.3	3.35	52.5375	5.50238	5	5.26316	8.86	13.8421
200246	2019	Zhejiang Jiashan Rural Commercial Bank Co., Ltd.	Zhejiang	21.7149	10.5445	7.14836	7.77134	1.16	0.842906	1.52797	1.13936	12.35	6.8	0	0	1.45198	7.1	1.08	48.0808	7.68781	3.6	3.56548	12.2777	10.6858
200246	2020	Zhejiang Jiashan Rural Commercial Bank Co., Ltd.	Zhejiang	33.7268	10.5958	6.26489	7.14836	0.99	0.947658	0.842906	1.52797	10.32	3.6	0	1	1.48016	6.8	1.16	56.5871	3.56548	8.7	14.4564	12.35	7.68781
200246	2021	Zhejiang Jiashan Rural Commercial Bank Co., Ltd.	Zhejiang	38.3127	10.6569	3.10466	6.26489	0.66	0.882572	0.947658	0.842906	11.29	8.7	1	0	1.5823	3.6	0.99	65.6813	14.4564	3.1	4.96294	10.32	3.56548
200246	2022	Zhejiang Jiashan Rural Commercial Bank Co., Ltd.	Zhejiang	24.0398	10.7293	3.17378	3.10466	0.64	0.581955	0.882572	0.947658	10.7	3.1	1	1	1.43358	8.7	0.66	69.02	4.96294	5	5.26315	11.29	14.4564
200267	2019	Guangdong Shunde Rural Commercial Bank Co., Ltd.	Guangdong	15.9583	11.52	3.58898	3.26522	1	0.88142	0.863048	0.931777	13.67	6.15	0	0	1.78539	6.81	1.27	48.3768	8.04611	2.25	2.93064	14.83	9.05249
200267	2020	Guangdong Shunde Rural Commercial Bank Co., Ltd.	Guangdong	16.839	11.565	3.14387	3.58898	0.94	0.202596	0.88142	0.863048	12.42	2.25	0	0	0.90647	6.15	1	50.7424	2.93064	8.1	12.2066	13.67	8.04611
200267	2021	Guangdong Shunde Rural Commercial Bank Co., Ltd.	Guangdong	10.3839	11.6082	3.24449	3.14387	0.96	0.72144	0.202596	0.88142	11.7	8.1	1	0	1.30803	2.25	0.94	50.7616	12.2066	1.9	3.52718	12.42	2.93064
200267	2022	Guangdong Shunde Rural Commercial Bank Co., Ltd.	Guangdong	10.857	11.6467	3.22469	3.24449	1.23	0.931171	0.72144	0.202596	11.64	1.9	1	1	1.35603	8.1	0.96	51.5323	3.52718	5	5.26315	11.7	12.2066
200271	2019	Lishang Bank Co., Ltd.	Shandong	7.87211	10.9465	3.68204	3.24984	2.44	1.56987	1.41205	1.05729	11.27	5.3	0	0	1.65105	6.3	3.21	64.316	5.83897	3.5	3.20056	12.71	5.77154
200271	2020	Lishang Bank Co., Ltd.	Shandong	24.2377	11.0332	3.60716	3.68204	1.69	1.77454	1.56987	1.41205	10.37	3.5	0	0	1.68733	5.3	2.44	65.3897	3.20056	8.3	13.8421	11.27	5.83897
200271	2021	Lishang Bank Co., Ltd.	Shandong	21.8075	11.112	3.88238	3.60716	2.62	1.74716	1.77454	1.56987	8.86	8.3	1	1	1.62886	3.5	1.69	66.2007	13.8421	3.9	5.50238	10.37	3.20056
200271	2022	Lishang Bank Co., Ltd.	Shandong	14.7856	11.1531	3.57531	3.88238	2.36	1.82252	1.74716	1.77454	8.84	3.9	1	1	1.66116	8.3	2.62	68.9197	5.50238	5	5.26316	8.86	13.8421
200273	2019	Leshan City Commercial Bank Co., Ltd.	Sichuan	16.1171	11.0421	4.0658	4.04192	2.51	1.63046	1.39373	1.16888	11.23	7.4	0	0	1.31775	8	2.97	41.1323	8.06872	3.8	4.61112	10.9	13.1828
200273	2020	Leshan City Commercial Bank Co., Ltd.	Sichuan	28.1849	11.0972	3.22829	4.0658	1.69	1.62011	1.63046	1.39373	11.3	3.8	0	0	1.23865	7.4	2.51	46.0358	4.61112	8.2	11.5179	11.23	8.06872
200273	2021	Leshan City Commercial Bank Co., Ltd.	Sichuan	34.5721	11.1627	2.65107	3.22829	1.78	1.5372	1.62011	1.63046	9.77	8.2	1	0	1.3206	3.8	1.69	52.717	11.5179	2.9	4.92124	11.3	4.61112
200273	2022	Leshan City Commercial Bank Co., Ltd.	Sichuan	10.893	11.223	3.11261	2.65107	1.66	1.67723	1.5372	1.62011	8.56	2.9	1	1	1.31094	8.2	1.78	51.1416	4.92124	6	6.38298	9.77	11.5179
200275	2019	Zhangjiakou Bank Co., Ltd.	Hebei	24.5038	11.3531	2.83477	3.60143	1.84	2.43292	1.61423	1.97884	8.52	6.7	0	0	2.10831	6.5	1.98	49.2501	7.64416	3.8	2.95979	7.5	6.05027
200275	2020	Zhangjiakou Bank Co., Ltd.	Hebei	22.6199	11.4431	2.85109	2.83477	2.06	2.01812	2.43292	1.61423	9.09	3.8	0	0	1.33189	6.7	1.84	48.7883	2.95979	6.5	12.171	8.52	7.64416
200275	2021	Zhangjiakou Bank Co., Ltd.	Hebei	14.3978	11.467	3.64922	2.85109	2.56	1.88749	2.01812	2.43292	8.59	6.5	1	0	1.36796	3.8	2.06	52.3664	12.171	3.8	4.88476	9.09	2.95979
200275	2022	Zhangjiakou Bank Co., Ltd.	Hebei	11.1258	11.5033	3.87049	3.64922	3	1.88636	1.88749	2.01812	8.48	3.8	1	1	1.14259	6.5	2.56	52.975	4.88476	6	6.38297	8.59	12.171
200287	2019	Hangzhou United Rural Commercial Bank Co., Ltd.	Zhejiang	18.1642	11.3739	4.64914	4.4454	1.05	1.55362	1.87178	1.18394	11.23	6.8	0	0	2.30512	7.1	1.33	65.2882	7.68781	3.6	3.56548	11.4	10.6858
200287	2020	Hangzhou United Rural Commercial Bank Co., Ltd.	Zhejiang	29.1861	11.4812	3.90895	4.64914	1.05	1.13278	1.55362	1.87178	10.36	3.6	0	1	1.78796	6.8	1.05	65.2446	3.56548	8.7	14.4564	11.23	7.68781
200287	2021	Hangzhou United Rural Commercial Bank Co., Ltd.	Zhejiang	16.967	11.5402	4.44767	3.90895	0.88	1.37737	1.13278	1.55362	9.41	8.7	1	0	1.94756	3.6	1.05	67.0138	14.4564	3.1	4.96294	10.36	3.56548
200287	2022	Hangzhou United Rural Commercial Bank Co., Ltd.	Zhejiang	17.0915	11.6187	4.60278	4.44767	0.87	1.16872	1.37737	1.13278	9.08	3.1	1	1	1.8274	8.7	0.88	65.5984	4.96294	5	5.26315	9.41	14.4564
200288	2019	Zhejiang Shangyu Rural Commercial Bank Co., Ltd.	Zhejiang	18.3161	10.7145	4.12221	5.0259	0.97	0.810717	1.76667	1.31218	13.4	6.8	0	0	1.7834	7.1	0.99	59.3504	7.68781	3.6	3.56548	12.6	10.6858
200288	2020	Zhejiang Shangyu Rural Commercial Bank Co., Ltd.	Zhejiang	23.7748	10.8136	3.44103	4.12221	1.26	0.686511	0.810717	1.76667	12.26	3.6	0	1	1.44766	6.8	0.97	58.0711	3.56548	8.7	14.4564	13.4	7.68781
200288	2021	Zhejiang Shangyu Rural Commercial Bank Co., Ltd.	Zhejiang	19.2249	10.8567	3.05809	3.44103	0.9	0.785383	0.686511	0.810717	11.67	8.7	1	0	1.4483	3.6	1.26	62.2929	14.4564	3.1	4.96294	12.26	3.56548
200288	2022	Zhejiang Shangyu Rural Commercial Bank Co., Ltd.	Zhejiang	20.1518	10.9325	3.08064	3.05809	0.87	0.993871	0.785383	0.686511	11.29	3.1	1	1	1.44356	8.7	0.9	62.8605	4.96294	5	5.26315	11.67	14.4564
200292	2019	Zhejiang Lishui Liandu Rural Commercial Bank Co., Ltd.	Zhejiang	32.9056	10.2247	7.00008	7.12517	0.94	1.67623	2.31251	2.32083	12.4698	6.8	0	0	1.9442	7.1	1.39	60.3437	7.68781	3.6	3.56548	14.1436	10.6858
200292	2020	Zhejiang Lishui Liandu Rural Commercial Bank Co., Ltd.	Zhejiang	35.0449	10.3622	5.75375	7.00008	0.97	0.41484	1.67623	2.31251	10.82	3.6	0	1	1.11447	6.8	0.94	57.0092	3.56548	8.7	14.4564	12.4698	7.68781
200292	2021	Zhejiang Lishui Liandu Rural Commercial Bank Co., Ltd.	Zhejiang	28.0559	10.4174	3.87352	5.75375	0.77	0.548664	0.41484	1.67623	11.0284	8.7	1	0	1.1956	3.6	0.97	62.9176	14.4564	3.1	4.96294	10.82	3.56548
200292	2022	Zhejiang Lishui Liandu Rural Commercial Bank Co., Ltd.	Zhejiang	23.7457	10.4867	3.49707	3.87352	0.73	0.396274	0.548664	0.41484	9.99	3.1	1	1	1.03665	8.7	0.77	66.6312	4.96294	5	5.26315	11.0284	14.4564
200293	2019	Cangzhou Bank Co., Ltd.	Hebei	18.6774	11.2048	3.7844	3.73968	2.27	0.68868	0.907836	1.28342	11.58	6.7	0	0	1.32636	6.5	2.37	55.7471	7.64416	3.8	2.95979	11.83	6.05027
200293	2020	Cangzhou Bank Co., Ltd.	Hebei	12.4256	11.2342	3.73697	3.7844	2.15	0.832095	0.68868	0.907836	11.4618	3.8	0	0	1.29825	6.7	2.27	58.5407	2.95979	6.5	12.171	11.58	7.64416
200293	2021	Cangzhou Bank Co., Ltd.	Hebei	11.3694	11.2632	3.72821	3.73697	1.99	0.464749	0.832095	0.68868	11.0407	6.5	1	0	1.0706	3.8	2.15	60.7774	12.171	3.8	4.88476	11.4618	2.95979
200293	2022	Cangzhou Bank Co., Ltd.	Hebei	14.5875	11.3214	3.22787	3.72821	1.99	0.557911	0.464749	0.832095	10.1898	3.8	1	1	1.07996	6.5	1.99	60.6061	4.88476	6	6.38297	11.0407	12.171
200294	2019	Tangshan Bank Co., Ltd.	Hebei	19.2144	11.2804	4.5372	4.02367	1.3	0.637031	0.628043	2.67746	13.61	6.7	0	0	1.07951	6.5	1.08	38.0081	7.64416	3.8	2.95979	13.36	6.05027
200294	2020	Tangshan Bank Co., Ltd.	Hebei	20.2533	11.3037	5.01368	4.5372	1.47	1.49177	0.637031	0.628043	12.38	3.8	0	0	1.2761	6.7	1.3	43.5381	2.95979	6.5	12.171	13.61	7.64416
200294	2021	Tangshan Bank Co., Ltd.	Hebei	28.3531	11.3356	5.50723	5.01368	1.03	1.13173	1.49177	0.637031	10.98	6.5	1	0	1.2581	3.8	1.47	52.0876	12.171	3.8	4.88476	12.38	2.95979
200294	2022	Tangshan Bank Co., Ltd.	Hebei	16.8942	11.4033	5.2324	5.50723	0.91	0.960742	1.13173	1.49177	9.8	3.8	1	1	1.35203	6.5	1.03	51.9524	4.88476	6	6.38297	10.98	12.171
200312	2019	Zhejiang Anji Rural Commercial Bank Co., Ltd.	Zhejiang	19.2897	10.4915	5.41862	5.34198	0.93	1.60876	1.96765	1.83151	10.94	6.8	0	0	2.29556	7.1	1.12	63.0018	7.68781	3.6	3.56548	11.1133	10.6858
200312	2020	Zhejiang Anji Rural Commercial Bank Co., Ltd.	Zhejiang	18.6588	10.562	5.34981	5.41862	0.89	1.3336	1.60876	1.96765	10.47	3.6	0	1	2.00344	6.8	0.93	63.5008	3.56548	8.7	14.4564	10.94	7.68781
200312	2021	Zhejiang Anji Rural Commercial Bank Co., Ltd.	Zhejiang	22.4773	10.644	3.57864	5.34981	0.6	0.831893	1.3336	1.60876	10.76	8.7	1	0	1.55344	3.6	0.89	63.0935	14.4564	3.1	4.96294	10.47	3.56548
200312	2022	Zhejiang Anji Rural Commercial Bank Co., Ltd.	Zhejiang	26.5763	10.7255	3.4756	3.57864	0.52	0.837955	0.831893	1.3336	10.39	3.1	1	1	1.56855	8.7	0.6	66.1384	4.96294	5	5.26315	10.76	14.4564
200316	2019	Zhejiang Yueqing Rural Commercial Bank Co., Ltd.	Zhejiang	13.5676	10.7756	5.9016	5.96695	0.96	0.856795	1.22082	1.08867	18.4023	6.8	0	0	2.80133	7.1	0.96	56.7927	7.68781	3.6	3.56548	16.79	10.6858
200316	2020	Zhejiang Yueqing Rural Commercial Bank Co., Ltd.	Zhejiang	24.9635	10.853	5.11205	5.9016	1.06	0.958915	0.856795	1.22082	18.5167	3.6	0	1	2.51163	6.8	0.96	58.8815	3.56548	8.7	14.4564	18.4023	7.68781
200316	2021	Zhejiang Yueqing Rural Commercial Bank Co., Ltd.	Zhejiang	17.0942	10.8984	5.36365	5.11205	0.89	0.964571	0.958915	0.856795	16.6497	8.7	1	0	2.44913	3.6	1.06	62.1285	14.4564	3.1	4.96294	18.5167	3.56548
200316	2022	Zhejiang Yueqing Rural Commercial Bank Co., Ltd.	Zhejiang	18.516	10.9664	5.00777	5.36365	0.89	0.810754	0.964571	0.958915	17.19	3.1	1	1	2.10631	8.7	0.89	59.5164	4.96294	5	5.26315	16.6497	14.4564
200320	2019	Jiangsu Changjiang Commercial Bank Co., Ltd.	Jiangsu	11.5171	10.4803	2.58294	2.56099	1.48	1.58962	1.62267	1.46967	9.17	5.9	0	0	2.2427	6.7	1.24	76.187	5.84638	3.7	4.20737	9.09	8.54526
200320	2020	Jiangsu Changjiang Commercial Bank Co., Ltd.	Jiangsu	12.9535	10.5412	2.61597	2.58294	1.42	1.16852	1.58962	1.62267	9.07	3.7	0	0	1.72241	5.9	1.48	74.8224	4.20737	8.9	14.1864	9.17	5.84638
200320	2021	Jiangsu Changjiang Commercial Bank Co., Ltd.	Jiangsu	11.9933	10.5859	2.56293	2.61597	1.36	0.891311	1.16852	1.58962	8.66	8.9	1	0	1.48572	3.7	1.42	75.5666	14.1864	2.8	4.67087	9.07	4.20737
200320	2022	Jiangsu Changjiang Commercial Bank Co., Ltd.	Jiangsu	14.1728	10.6273	2.60142	2.56293	1.3	1.18864	0.891311	1.16852	8.52	2.8	1	0	1.78776	8.9	1.36	78.1863	4.67087	5	5.26316	8.66	14.1864
200322	2019	Baoding Bank Co., Ltd.	Hebei	25.6796	11.0128	3.29853	3.06504	2.12	1.30035	2.17674	1.28725	14.49	6.7	0	0	1.92136	6.5	2.04	40.1498	7.64416	3.8	2.95979	14.77	6.05027
200322	2020	Baoding Bank Co., Ltd.	Hebei	24.299	11.0541	3.0672	3.29853	1.96	1.47452	1.30035	2.17674	13.16	3.8	0	0	1.83393	6.7	2.12	45.2744	2.95979	6.5	12.171	14.49	7.64416
200322	2021	Baoding Bank Co., Ltd.	Hebei	21.1774	11.0727	3.59231	3.0672	2.3	1.75128	1.47452	1.30035	12.11	6.5	1	0	1.55175	3.8	1.96	51.8901	12.171	3.8	4.88476	13.16	2.95979
200322	2022	Baoding Bank Co., Ltd.	Hebei	13.088	11.1406	4.62999	3.59231	2.79	1.98441	1.75128	1.47452	10.5	3.8	1	1	1.36808	6.5	2.3	49.5709	4.88476	6	6.38297	12.11	12.171
200324	2019	Xingtai Bank Co., Ltd.	Hebei	17.7127	11.0133	4.92132	3.1052	2.83	2.48027	1.2459	1.17543	11.3746	6.7	0	0	1.56265	6.5	2.09	57.2233	7.64416	3.8	2.95979	12.47	6.05027
200324	2020	Xingtai Bank Co., Ltd.	Hebei	15.3044	11.0862	5.0022	4.92132	2.79	1.58363	2.48027	1.2459	10.4565	3.8	0	0	0.992792	6.7	2.83	55.8421	2.95979	6.5	12.171	11.3746	7.64416
200324	2021	Xingtai Bank Co., Ltd.	Hebei	10.2201	11.1317	5.09104	5.0022	2.7	0.932097	1.58363	2.48027	10.15	6.5	1	0	0.782576	3.8	2.79	55.36	12.171	3.8	4.88476	10.4565	2.95979
200324	2022	Xingtai Bank Co., Ltd.	Hebei	11.5029	11.1526	4.57866	5.09104	2.84	1.37452	0.932097	1.58363	10.91	3.8	1	1	0.967176	6.5	2.7	58.5158	4.88476	6	6.38297	10.15	12.171
200335	2019	Guangxi Beibu Gulf Bank Co., Ltd.	Guangxi	29.0434	11.3711	2.50569	2.12955	1.47	1.4367	1.06049	0.289085	10.77	5.95	0	0	1.38918	6.77	1.53	51.7118	8.19923	3.66	4.16125	11.01	10.3264
200335	2020	Guangxi Beibu Gulf Bank Co., Ltd.	Guangxi	29.8298	11.4847	2.50674	2.50569	1.3	1.34518	1.4367	1.06049	8.97	3.66	0	0	1.3474	5.95	1.47	51.6886	4.16125	7.48	13.9607	10.77	8.19923
200335	2021	Guangxi Beibu Gulf Bank Co., Ltd.	Guangxi	25.2162	11.5569	2.51211	2.50674	1.27	1.3847	1.34518	1.4367	8.11	7.48	1	1	1.48192	3.66	1.3	54.6567	13.9607	2.9	4.3309	8.97	4.16125
200335	2022	Guangxi Beibu Gulf Bank Co., Ltd.	Guangxi	16.1899	11.6196	2.39269	2.51211	1.25	1.18532	1.3847	1.34518	8.23	2.9	1	0	1.37067	7.48	1.27	54.8469	4.3309	5.5	5.82011	8.11	13.9607
200336	2019	Chang’an Bank Co., Ltd.	Shaanxi	29.4666	11.459	3.32572	2.83813	1.72	1.93982	1.33873	1.09964	9.13	6	0	0	1.82468	8.1	1.731	53.3916	7.73243	2.05	0.8567	10.08	11.4953
200336	2020	Chang’an Bank Co., Ltd.	Shaanxi	20.1526	11.5002	3.24468	3.32572	1.84	1.79099	1.93982	1.33873	8.81	2.05	0	1	1.74293	6	1.72	58.2901	0.8567	6.45	15.7897	9.13	7.73243
200336	2021	Chang’an Bank Co., Ltd.	Shaanxi	21.6438	11.5777	3.36428	3.24468	1.83	1.56173	1.79099	1.93982	8.29	6.45	1	0	1.44856	2.05	1.84	59.2234	15.7897	4.3	8.8009	8.81	0.8567
200336	2022	Chang’an Bank Co., Ltd.	Shaanxi	15.909	11.6405	3.07327	3.36428	1.82	1.45094	1.56173	1.79099	9.19	4.3	1	1	1.33803	6.45	1.83	59.192	8.8009	5.5	5.82009	8.29	15.7897
200341	2019	Ya’an City Commercial Bank Co., Ltd.	Sichuan	26.8404	10.4186	4.62367	5.45708	4.61	1.93609	3.12976	0.943129	13.84	7.4	0	0	1.29903	8	3.63	48.5108	8.06872	3.8	4.61112	13.45	13.1828
200341	2020	Ya’an City Commercial Bank Co., Ltd.	Sichuan	21.1193	10.4526	5.1482	4.62367	3.78	1.72463	1.93609	3.12976	14.18	3.8	0	0	1.24292	7.4	4.61	54.6711	4.61112	8.2	11.5179	13.84	8.06872
200341	2021	Ya’an City Commercial Bank Co., Ltd.	Sichuan	21.191	10.5279	4.72714	5.1482	2.93	0.89869	1.72463	1.93609	12.52	8.2	1	0	1.25284	3.8	3.78	55.4535	11.5179	2.9	4.92124	14.18	4.61112
200341	2022	Ya’an City Commercial Bank Co., Ltd.	Sichuan	23.8299	10.6047	4.14579	4.72714	2.23	0.823936	0.89869	1.72463	10.7	2.9	1	1	1.37687	8.2	2.93	56.9305	4.92124	6	6.38298	12.52	11.5179
200342	2019	Zigong Bank Co., Ltd.	Sichuan	12.3676	10.8986	3.77278	3.09269	1.89	1.96092	2.83474	1.28424	10.29	7.4	0	0	1.0751	8	1.95	35.2587	8.06872	3.8	4.61112	10.8941	13.1828
200342	2020	Zigong Bank Co., Ltd.	Sichuan	15.096	10.945	3.40605	3.77278	1.98	1.34616	1.96092	2.83474	10.567	3.8	0	0	0.672492	7.4	1.89	36.3808	4.61112	8.2	11.5179	10.29	8.06872
200342	2021	Zigong Bank Co., Ltd.	Sichuan	11.4976	10.9515	5.23715	3.40605	3.48	2.37224	1.34616	1.96092	9.14	8.2	1	0	0.994077	3.8	1.98	40.7036	11.5179	2.9	4.92124	10.567	4.61112
200342	2022	Zigong Bank Co., Ltd.	Sichuan	23.1712	10.9569	4.44808	5.23715	2.92	0.798314	2.37224	1.34616	8.5	2.9	1	1	0.417363	8.2	3.48	48.3788	4.92124	6	6.38298	9.14	11.5179
200343	2019	Suining Bank Co., Ltd.	Sichuan	14.9965	10.6861	3.43012	2.69323	1.91	1.54112	1.25358	0.572972	15.62	7.4	0	0	1.9921	8	1.72	48.4328	8.06872	3.8	4.61112	14.15	13.1828
200343	2020	Suining Bank Co., Ltd.	Sichuan	9.68611	10.6995	3.48634	3.43012	2	1.22807	1.54112	1.25358	15.36	3.8	0	0	1.71082	7.4	1.91	51.4942	4.61112	8.2	11.5179	15.62	8.06872
200343	2021	Suining Bank Co., Ltd.	Sichuan	21.6047	10.7547	3.17724	3.48634	1.91	0.798695	1.22807	1.54112	13.34	8.2	1	0	1.64451	3.8	2	54.976	11.5179	2.9	4.92124	15.36	4.61112
200343	2022	Suining Bank Co., Ltd.	Sichuan	34.3648	10.832	3.36237	3.17724	1.55	1.15454	0.798695	1.22807	11.91	2.9	1	1	2.07984	8.2	1.91	61.8025	4.92124	6	6.38298	13.34	11.5179
200344	2019	Zhejiang Hecheng Rural Commercial Bank Co., Ltd.	Zhejiang	24.9028	10.7141	5.1273	6.20393	0.92	0.595145	1.65695	1.13176	12.97	6.8	0	0	1.45945	7.1	0.98	47.8972	7.68781	3.6	3.56548	13.2605	10.6858
200344	2020	Zhejiang Hecheng Rural Commercial Bank Co., Ltd.	Zhejiang	29.4086	10.7866	4.8088	5.1273	1.25	0.802657	0.595145	1.65695	11.3358	3.6	0	1	1.42331	6.8	0.92	52.2705	3.56548	8.7	14.4564	12.97	7.68781
200344	2021	Zhejiang Hecheng Rural Commercial Bank Co., Ltd.	Zhejiang	35.1984	10.8547	3.79497	4.8088	0.86	0.585826	0.802657	0.595145	10.37	8.7	1	0	1.50959	3.6	1.25	59.6866	14.4564	3.1	4.96294	11.3358	3.56548
200344	2022	Zhejiang Hecheng Rural Commercial Bank Co., Ltd.	Zhejiang	10.5903	10.8913	3.41729	3.79497	0.98	0.436915	0.585826	0.802657	10.49	3.1	1	1	1.34554	8.7	0.86	60.4388	4.96294	5	5.26315	10.37	14.4564
200347	2019	Yunnan Hongta Bank Co., Ltd.	Yunnan	29.2987	11.0558	3.39046	3.5243	1.24	1.33124	2.44681	3.1057	17.36	8.1	0	0	1.1853	8.9	1.37	31.7134	11.2215	4	5.73538	16.28	12.9537
200347	2020	Yunnan Hongta Bank Co., Ltd.	Yunnan	28.3734	11.1118	3.08387	3.39046	0.83	0.921188	1.33124	2.44681	16.76	4	0	1	1.00992	8.1	1.24	35.6746	5.73538	7.25	10.6121	17.36	11.2215
200347	2021	Yunnan Hongta Bank Co., Ltd.	Yunnan	23.726	11.1671	2.74809	3.08387	0.56	0.639449	0.921188	1.33124	13.02	7.25	1	1	0.887502	4	0.83	38.6737	10.6121	4.3	6.59976	16.76	5.73538
200347	2022	Yunnan Hongta Bank Co., Ltd.	Yunnan	18.3857	11.1816	2.75639	2.74809	0.96	0.633306	0.639449	0.921188	12.72	4.3	1	0	0.926238	7.25	0.56	44.2918	6.59976	6	6.38298	13.02	10.6121
200351	2019	Jiangsu Kunshan Rural Commercial Bank Co., Ltd.	Jiangsu	16.9941	11.0179	5.21071	5.04501	1.29	2.04005	1.68172	1.1106	12.37	5.9	0	0	2.3913	6.7	1.3	53.017	5.84638	3.7	4.20737	11.14	8.54526
200351	2020	Jiangsu Kunshan Rural Commercial Bank Co., Ltd.	Jiangsu	19.6188	11.0842	6.2568	5.21071	1.19	2.11957	2.04005	1.68172	13	3.7	0	0	2.29179	5.9	1.29	55.0562	4.20737	8.9	14.1864	12.37	5.84638
200351	2021	Jiangsu Kunshan Rural Commercial Bank Co., Ltd.	Jiangsu	20.2337	11.1298	6.22556	6.2568	0.96	1.29354	2.11957	2.04005	12.49	8.9	1	0	1.8585	3.7	1.19	59.5706	14.1864	2.8	4.67087	13	4.20737
200351	2022	Jiangsu Kunshan Rural Commercial Bank Co., Ltd.	Jiangsu	17.3811	11.1906	5.89674	6.22556	0.85	0.822773	1.29354	2.11957	12.71	2.8	1	0	1.73019	8.9	0.96	60.6407	4.67087	5	5.26316	12.49	14.1864
200352	2019	Zhejiang Hangzhou Yuhang Rural Commercial Bank Co., Ltd.	Zhejiang	23.8272	11.1127	4.86724	5.14191	0.79	1.50802	2.34992	1.87693	10.59	6.8	0	0	1.67158	7.1	0.98	48.6456	7.68781	3.6	3.56548	11.1194	10.6858
200352	2020	Zhejiang Hangzhou Yuhang Rural Commercial Bank Co., Ltd.	Zhejiang	21.1578	11.1294	4.72686	4.86724	0.84	1.40606	1.50802	2.34992	9.58	3.6	0	1	1.71209	6.8	0.79	56.6191	3.56548	8.7	14.4564	10.59	7.68781
200352	2021	Zhejiang Hangzhou Yuhang Rural Commercial Bank Co., Ltd.	Zhejiang	20.8523	11.208	3.20759	4.72686	0.8	1.45444	1.40606	1.50802	10.98	8.7	1	0	1.73335	3.6	0.84	56.119	14.4564	3.1	4.96294	9.58	3.56548
200352	2022	Zhejiang Hangzhou Yuhang Rural Commercial Bank Co., Ltd.	Zhejiang	22.2316	11.2834	3.59262	3.20759	0.88	1.12614	1.45444	1.40606	10.19	3.1	1	1	1.56214	8.7	0.8	57.8966	4.96294	5	5.26315	10.98	14.4564
200353	2019	Zhejiang Fuyang Rural Commercial Bank Co., Ltd.	Zhejiang	10.2641	10.7176	7.3897	6.05858	1.1	2.63324	3.0499	2.28867	13.67	6.8	0	0	2.54028	7.1	1.61	54.5728	7.68781	3.6	3.56548	13.1138	10.6858
200353	2020	Zhejiang Fuyang Rural Commercial Bank Co., Ltd.	Zhejiang	18.6426	10.7912	7.65849	7.3897	1.17	2.15574	2.63324	3.0499	11.8214	3.6	0	1	2.16059	6.8	1.1	54.8151	3.56548	8.7	14.4564	13.67	7.68781
200353	2021	Zhejiang Fuyang Rural Commercial Bank Co., Ltd.	Zhejiang	22.3156	10.8326	6.55702	7.65849	0.89	1.8501	2.15574	2.63324	12.9653	8.7	1	0	2.1322	3.6	1.17	60.1208	14.4564	3.1	4.96294	11.8214	3.56548
200353	2022	Zhejiang Fuyang Rural Commercial Bank Co., Ltd.	Zhejiang	24.8239	10.9172	5.8439	6.55702	0.89	1.49721	1.8501	2.15574	11.6006	3.1	1	1	1.87979	8.7	0.89	61.299	4.96294	5	5.26315	12.9653	14.4564
200354	2019	Ningbo Yuyao Rural Commercial Bank Co., Ltd.	Zhejiang	9.13676	10.6745	5.58795	5.36737	1.04	0.767192	1.42009	1.25442	15.64	6.8	0	0	1.44855	7.1	1.17	57.6923	7.68781	3.6	3.56548	15.06	10.6858
200354	2020	Ningbo Yuyao Rural Commercial Bank Co., Ltd.	Zhejiang	24.2847	10.762	4.70948	5.58795	0.82	0.75366	0.767192	1.42009	14.01	3.6	0	1	1.29813	6.8	1.04	58.0757	3.56548	8.7	14.4564	15.64	7.68781
200354	2021	Ningbo Yuyao Rural Commercial Bank Co., Ltd.	Zhejiang	22.9319	10.8366	3.90854	4.70948	0.68	0.800796	0.75366	0.767192	13.23	8.7	1	0	1.31891	3.6	0.82	59.538	14.4564	3.1	4.96294	14.01	3.56548
200354	2022	Ningbo Yuyao Rural Commercial Bank Co., Ltd.	Zhejiang	18.4985	10.9132	3.83715	3.90854	0.66	0.763739	0.800796	0.75366	12.37	3.1	1	1	1.26775	8.7	0.68	59.1133	4.96294	5	5.26315	13.23	14.4564
200392	2019	Sichuan Jianyang Rural Commercial Bank Co., Ltd.	Sichuan	15.298	10.5669	3.85143	4.34584	1.87	1.85538	2.20374	3.19573	9.6	7.4	0	0	1.93024	8	2.15	44.4846	8.06872	3.8	4.61112	10.87	13.1828
200392	2020	Sichuan Jianyang Rural Commercial Bank Co., Ltd.	Sichuan	12.639	10.6083	4.04778	3.85143	2.47	1.70051	1.85538	2.20374	9.44	3.8	0	0	1.72019	7.4	1.87	45.645	4.61112	8.2	11.5179	9.6	8.06872
200392	2021	Sichuan Jianyang Rural Commercial Bank Co., Ltd.	Sichuan	13.6677	10.6559	4.06436	4.04778	2.44	1.43464	1.70051	1.85538	9.87	8.2	1	0	1.55536	3.8	2.47	46.5067	11.5179	2.9	4.92124	9.44	4.61112
200392	2022	Sichuan Jianyang Rural Commercial Bank Co., Ltd.	Sichuan	15.6567	10.6776	3.79934	4.06436	2.1	0.981983	1.43464	1.70051	9.99	2.9	1	1	1.35041	8.2	2.44	50.9468	4.92124	6	6.38298	9.87	11.5179
200421	2019	Dongguan Bank Co., Ltd.	Guangdong	31.1295	11.5706	2.61092	2.52235	1.27	1.79243	1.66003	1.35625	9.3	6.15	0	0	1.70872	6.81	1.39	51.1299	8.04611	2.25	2.93064	9.84	9.05249
200421	2020	Dongguan Bank Co., Ltd.	Guangdong	20.476	11.6194	2.59801	2.61092	1.19	1.60722	1.79243	1.66003	9.2	2.25	0	0	1.49814	6.15	1.27	55.0298	2.93064	8.1	12.2066	9.3	8.04611
200421	2021	Dongguan Bank Co., Ltd.	Guangdong	18.0245	11.6838	2.49237	2.59801	0.96	1.04781	1.60722	1.79243	8.64	8.1	1	0	1.26553	2.25	1.19	55.9439	12.2066	1.9	3.52718	9.2	2.93064
200421	2022	Dongguan Bank Co., Ltd.	Guangdong	7.67346	11.7311	2.37884	2.49237	0.93	0.894084	1.04781	1.60722	8.56	1.9	1	1	1.21212	8.1	0.96	53.9414	3.52718	5	5.26315	8.64	12.2066
200430	2019	Changde Rural Commercial Bank Co., Ltd.	Hunan	9.5891	10.3895	4.50404	4.72714	2.27	1.46021	2.01104	3.14251	10.39	7.6	0	0	2.57796	7.8	2.85	64.3526	9.81143	3.8	4.13201	10.21	7.39494
200430	2020	Changde Rural Commercial Bank Co., Ltd.	Hunan	16.2524	10.4566	3.99992	4.50404	1.78	1.31185	1.46021	2.01104	10.68	3.8	0	1	2.23161	7.6	2.27	63.7653	4.13201	7.6	10.04	10.39	9.81143
200430	2021	Changde Rural Commercial Bank Co., Ltd.	Hunan	5.01952	10.5093	5.05357	3.99992	2.5	2.69996	1.31185	1.46021	10.49	7.6	1	1	2.1748	3.8	1.78	59.9664	10.04	4.5	6.46838	10.68	4.13201
200430	2022	Changde Rural Commercial Bank Co., Ltd.	Hunan	7.45561	10.5421	5.45555	5.05357	2.74	2.25796	2.69996	1.31185	9.34	4.5	1	0	1.83759	7.6	2.5	59.9112	6.46838	6.5	6.95187	10.49	10.04
200432	2019	Hefei Science and Technology Rural Commercial Bank Co., Ltd.	Anhui	8.78964	11.0106	3.75442	3.69631	1.91	0.57825	0.535733	0.706278	9.91	7.3	0	0	1.17955	8.02	1.94	42.7413	8.33433	3.7	3.30032	9.8	14.6066
200432	2020	Hefei Science and Technology Rural Commercial Bank Co., Ltd.	Anhui	11.2787	11.0191	3.85602	3.75442	1.83	1.30094	0.57825	0.535733	11.1	3.7	0	0	1.39988	7.3	1.91	46.6826	3.30032	8.2	11.8327	9.91	8.33433
200432	2021	Hefei Science and Technology Rural Commercial Bank Co., Ltd.	Anhui	14.6774	11.0444	4.04798	3.85602	1.79	0.949883	1.30094	0.57825	12.28	8.2	1	1	1.47554	3.7	1.83	50.4627	11.8327	3.5	5.82589	11.1	3.30032
200432	2022	Hefei Science and Technology Rural Commercial Bank Co., Ltd.	Anhui	12.7602	11.0876	3.92677	4.04798	1.76	0.493341	0.949883	1.30094	11.62	3.5	1	1	1.30511	8.2	1.79	51.4942	5.82589	6.5	6.95187	12.28	11.8327
200440	2019	Shandong Zhangdian Rural Commercial Bank Co., Ltd.	Shandong	8.84675	10.3345	2.86607	3.25055	1.73	1.18089	1.46452	1.58513	12.0282	5.3	0	0	1.81748	6.3	1.75	60.7936	5.83897	3.5	3.20056	11.5443	5.77154
200440	2020	Shandong Zhangdian Rural Commercial Bank Co., Ltd.	Shandong	9.20891	10.3787	2.72175	2.86607	1.61	1.23566	1.18089	1.46452	12.2233	3.5	0	0	1.32535	5.3	1.73	59.8732	3.20056	8.3	13.8421	12.0282	5.83897
200440	2021	Shandong Zhangdian Rural Commercial Bank Co., Ltd.	Shandong	7.55639	10.4262	2.50081	2.72175	1.3974	0.648188	1.23566	1.18089	12.14	8.3	1	1	0.90798	3.5	1.61	57.6152	13.8421	3.9	5.50238	12.2233	3.20056
200440	2022	Shandong Zhangdian Rural Commercial Bank Co., Ltd.	Shandong	5.41818	10.4574	2.54448	2.50081	1.209	1.42648	0.648188	1.23566	11.4733	3.9	1	1	0.945548	8.3	1.3974	56.5505	5.50238	5	5.26316	12.14	13.8421
200443	2019	Laishang Bank Co., Ltd.	Shandong	11.3581	11.1272	3.77201	3.47261	2.41	1.88746	1.52461	1.51457	9.16	5.3	0	0	1.49175	6.3	2.84	52.4922	5.83897	3.5	3.20056	9.88	5.77154
200443	2020	Laishang Bank Co., Ltd.	Shandong	27.8533	11.1878	3.15713	3.77201	1.9	1.66877	1.88746	1.52461	8.61	3.5	0	0	1.34415	5.3	2.41	58.0067	3.20056	8.3	13.8421	9.16	5.83897
200443	2021	Laishang Bank Co., Ltd.	Shandong	16.986	11.2335	3.088	3.15713	1.88	1.63781	1.66877	1.88746	8.48	8.3	1	1	1.42215	3.5	1.9	60.7911	13.8421	3.9	5.50238	8.61	3.20056
200443	2022	Laishang Bank Co., Ltd.	Shandong	16.9525	11.2743	2.26225	3.088	1.66	1.58453	1.63781	1.66877	8.13	3.9	1	1	1.40102	8.3	1.88	64.1646	5.50238	5	5.26316	8.48	13.8421
200446	2019	Wenzhou Bank Co., Ltd.	Zhejiang	15.0302	11.3626	2.73402	2.60725	1.78	1.29067	1.22449	1.68066	8.53	6.8	0	0	1.0309	7.1	1.72	52.9207	7.68781	3.6	3.56548	8.7	10.6858
200446	2020	Wenzhou Bank Co., Ltd.	Zhejiang	16.2711	11.4582	1.44274	2.73402	0.94	1.72632	1.29067	1.22449	9.27	3.6	0	1	0.839933	6.8	1.78	48.5831	3.56548	8.7	14.4564	8.53	7.68781
200446	2021	Wenzhou Bank Co., Ltd.	Zhejiang	23.8431	11.5116	1.41612	1.44274	0.75	1.88704	1.72632	1.29067	10.18	8.7	1	0	1.00593	3.6	0.94	53.2236	14.4564	3.1	4.96294	9.27	3.56548
200446	2022	Wenzhou Bank Co., Ltd.	Zhejiang	26.6891	11.6126	1.97198	1.41612	1.31	0.98308	1.88704	1.72632	8.65	3.1	1	1	0.821007	8.7	0.75	53.7593	4.96294	5	5.26315	10.18	14.4564
200451	2019	Rizhao Bank Co., Ltd.	Shandong	19.0074	11.2237	3.01323	3.32164	1.7	2.73431	2.43947	1.6446	10.2	5.3	0	0	2.00763	6.3	2.08	50.0415	5.83897	3.5	3.20056	10.87	5.77154
200451	2020	Rizhao Bank Co., Ltd.	Shandong	28.4744	11.3225	3.26604	3.01323	1.63	2.92682	2.73431	2.43947	8.05	3.5	0	0	2.02663	5.3	1.7	51.3407	3.20056	8.3	13.8421	10.2	5.83897
200451	2021	Rizhao Bank Co., Ltd.	Shandong	26.3507	11.396	3.55503	3.26604	1.62	2.31961	2.92682	2.73431	8.19	8.3	1	1	1.79336	3.5	1.63	52.3993	13.8421	3.9	5.50238	8.05	3.20056
200451	2022	Rizhao Bank Co., Ltd.	Shandong	21.0235	11.4586	3.16387	3.55503	1.69	1.5291	2.31961	2.92682	10.16	3.9	1	1	1.4107	8.3	1.62	57.1895	5.50238	5	5.26316	8.19	13.8421
200463	2019	Huzhou Wuxing Rural Commercial Bank Co., Ltd.	Zhejiang	27.4927	10.3713	4.8997	5.17977	0.55	1.6411	1.46033	1.58359	13.5645	6.8	0	0	2.09115	7.1	1.48	60.9358	7.68781	3.6	3.56548	15.9438	10.6858
200463	2020	Huzhou Wuxing Rural Commercial Bank Co., Ltd.	Zhejiang	25.0687	10.4627	4.99549	4.8997	0.81	1.11314	1.6411	1.46033	12.0684	3.6	0	1	1.61238	6.8	0.55	61.7983	3.56548	8.7	14.4564	13.5645	7.68781
200463	2021	Huzhou Wuxing Rural Commercial Bank Co., Ltd.	Zhejiang	29.7726	10.5692	3.75326	4.99549	0.69	0.953153	1.11314	1.6411	10.84	8.7	1	0	1.5703	3.6	0.81	61.839	14.4564	3.1	4.96294	12.0684	3.56548
200463	2022	Huzhou Wuxing Rural Commercial Bank Co., Ltd.	Zhejiang	29.5729	10.6822	3.34314	3.75326	0.65	0.396901	0.953153	1.11314	9.88	3.1	1	1	1.33623	8.7	0.69	61.5119	4.96294	5	5.26315	10.84	14.4564
200464	2019	Nanchang Rural Commercial Bank Co., Ltd.	Jiangxi	10.4353	10.8219	4.02736	3.79996	2.41	1.33308	2.1313	1.3726	12.71	7.9	0	0	1.87314	8.7	2.45	63.2817	8.5875	3.8	4.51878	12.54	12.398
200464	2020	Nanchang Rural Commercial Bank Co., Ltd.	Jiangxi	10.6888	10.8399	3.50802	4.02736	2.24	1.42063	1.33308	2.1313	12.53	3.8	0	0	1.83416	7.9	2.41	66.8598	4.51878	8.9	15.6926	12.71	8.5875
200464	2021	Nanchang Rural Commercial Bank Co., Ltd.	Jiangxi	8.39334	10.8624	3.8917	3.50802	3.73	2.13115	1.42063	1.33308	9.72	8.9	1	1	1.68764	3.8	2.24	69.1788	15.6926	4.7	7.53291	12.53	4.51878
200464	2022	Nanchang Rural Commercial Bank Co., Ltd.	Jiangxi	6.97411	10.8643	3.29032	3.8917	4.18	1.39655	2.13115	1.42063	8.63	4.7	1	1	1.28273	8.9	3.73	73.2428	7.53291	7	7.52687	9.72	15.6926
200470	2019	Anhui Suixi Rural Commercial Bank Co., Ltd.	Anhui	18.4582	10.2699	4.32728	3.92799	2.03	1.33532	2.02508	1.78951	10.75	7.3	0	0	2.02634	8.02	2.44	60.5183	8.33433	3.7	3.30032	12.15	14.6066
200470	2020	Anhui Suixi Rural Commercial Bank Co., Ltd.	Anhui	16.8499	10.3256	4.21886	4.32728	2.3946	1.01903	1.33532	2.02508	10.91	3.7	0	0	1.70249	7.3	2.03	62.1343	3.30032	8.2	11.8327	10.75	8.33433
200470	2021	Anhui Suixi Rural Commercial Bank Co., Ltd.	Anhui	15.4568	10.3665	4.19111	4.21886	2.4857	1.00878	1.01903	1.33532	10.84	8.2	1	1	1.637	3.7	2.3946	64.875	11.8327	3.5	5.82589	10.91	3.30032
200470	2022	Anhui Suixi Rural Commercial Bank Co., Ltd.	Anhui	12.7048	10.4185	4.21133	4.19111	2.5777	0.970055	1.00878	1.01903	10.93	3.5	1	1	1.5672	8.2	2.4857	65.3164	5.82589	6.5	6.95187	10.84	11.8327
200471	2019	Shandong Laizhou Rural Commercial Bank Co., Ltd.	Shandong	2.54578	10.4662	6.56848	6.36146	4.34	1.18138	2.09298	2.32211	12.92	5.3	0	0	1.01624	6.3	4.6302	44.4756	5.83897	3.5	3.20056	13.84	5.77154
200471	2020	Shandong Laizhou Rural Commercial Bank Co., Ltd.	Shandong	12.2608	10.5121	4.86356	6.56848	4.22	0.476223	1.18138	2.09298	12.26	3.5	0	0	0.344142	5.3	4.34	43.9747	3.20056	8.3	13.8421	12.92	5.83897
200471	2021	Shandong Laizhou Rural Commercial Bank Co., Ltd.	Shandong	12.147	10.5412	4.68338	4.86356	3.5011	0.00367841	0.476223	1.18138	8.04	8.3	1	1	0.0894918	3.5	4.22	45.8848	13.8421	3.9	5.50238	12.26	3.20056
200471	2022	Shandong Laizhou Rural Commercial Bank Co., Ltd.	Shandong	34.4134	10.6281	3.34798	4.68338	2.02	0.102563	0.00367841	0.476223	10.46	3.9	1	1	0.0848827	8.3	3.5011	49.9101	5.50238	5	5.26316	8.04	13.8421
200475	2019	Anhui Feixi Rural Commercial Bank Co., Ltd.	Anhui	20.5429	10.3869	3.67372	3.31174	1.17	0.854287	1.17364	1.24843	11.51	7.3	0	0	1.6513	8.02	1.18	52.8276	8.33433	3.7	3.30032	10.92	14.6066
200475	2020	Anhui Feixi Rural Commercial Bank Co., Ltd.	Anhui	21.4785	10.4611	4.05798	3.67372	2.38	1.34351	0.854287	1.17364	11.08	3.7	0	0	1.5327	7.3	1.17	54.3117	3.30032	8.2	11.8327	11.51	8.33433
200475	2021	Anhui Feixi Rural Commercial Bank Co., Ltd.	Anhui	27.3694	10.5114	4.01032	4.05798	2.35	0.746769	1.34351	0.854287	10.48	8.2	1	1	1.46671	3.7	2.38	61.2825	11.8327	3.5	5.82589	11.08	3.30032
200475	2022	Anhui Feixi Rural Commercial Bank Co., Ltd.	Anhui	19.3891	10.5797	3.97778	4.01032	1.86	0.639557	0.746769	1.34351	10.64	3.5	1	1	1.28644	8.2	2.35	62.5718	5.82589	6.5	6.95187	10.48	11.8327
200487	2019	Chengdu Rural Commercial Bank Co., Ltd.	Sichuan	3.85121	11.6857	3.24202	2.96004	1.76	1.06125	0.634109	0.820697	12.2	7.4	0	0	1.80439	8	1.7	49.9969	8.06872	3.8	4.61112	9.56	13.1828
200487	2020	Chengdu Rural Commercial Bank Co., Ltd.	Sichuan	8.6518	11.7158	3.39128	3.24202	1.79	1.61037	1.06125	0.634109	12.7	3.8	0	0	1.72628	7.4	1.76	50.7704	4.61112	8.2	11.5179	12.2	8.06872
200487	2021	Chengdu Rural Commercial Bank Co., Ltd.	Sichuan	15.3528	11.7911	3.90167	3.39128	1.65	1.49722	1.61037	1.06125	11.33	8.2	1	0	1.58699	3.8	1.79	49.3975	11.5179	2.9	4.92124	12.7	4.61112
200487	2022	Chengdu Rural Commercial Bank Co., Ltd.	Sichuan	20.0519	11.8581	4.22019	3.90167	1.48	1.4008	1.49722	1.61037	10.72	2.9	1	1	1.50891	8.2	1.65	50.9955	4.92124	6	6.38298	11.33	11.5179
200495	2019	Qishang Bank Co., Ltd.	Shandong	29.8431	11.1201	3.06469	3.8332	1.8	0.841256	1.05899	1.43294	12.04	5.3	0	0	1.11631	6.3	2.35	61.6735	5.83897	3.5	3.20056	12.31	5.77154
200495	2020	Qishang Bank Co., Ltd.	Shandong	18.3891	11.1765	1.97576	3.06469	1.48	0.612832	0.841256	1.05899	10.72	3.5	0	0	0.900584	5.3	1.8	63.4093	3.20056	8.3	13.8421	12.04	5.83897
200495	2021	Qishang Bank Co., Ltd.	Shandong	27.7741	11.2821	2.36576	1.97576	1.68	0.833511	0.612832	0.841256	9.47	8.3	1	1	0.923181	3.5	1.48	63.222	13.8421	3.9	5.50238	10.72	3.20056
200495	2022	Qishang Bank Co., Ltd.	Shandong	11.1088	11.335	2.5488	2.36576	1.81	0.982332	0.833511	0.612832	8.63	3.9	1	1	0.958009	8.3	1.68	62.1413	5.50238	5	5.26316	9.47	13.8421
200512	2019	Anhui Taihe Rural Commercial Bank Co., Ltd.	Anhui	12.0418	10.2889	7.23828	8.3198	2.05	2.25187	3.14318	2.96392	11.45	7.3	0	0	2.71079	8.02	2.09	61.927	8.33433	3.7	3.30032	11.35	14.6066
200512	2020	Anhui Taihe Rural Commercial Bank Co., Ltd.	Anhui	15.1526	10.342	6.70397	7.23828	3.4	1.96536	2.25187	3.14318	10.83	3.7	0	0	2.15185	7.3	2.05	62.7456	3.30032	8.2	11.8327	11.45	8.33433
200512	2021	Anhui Taihe Rural Commercial Bank Co., Ltd.	Anhui	14.0959	10.3955	6.88287	6.70397	4.47	1.56271	1.96536	2.25187	9.97	8.2	1	1	1.79108	3.7	3.4	63.0791	11.8327	3.5	5.82589	10.83	3.30032
200512	2022	Anhui Taihe Rural Commercial Bank Co., Ltd.	Anhui	15.7992	10.4664	6.07596	6.88287	3.9411	1.4506	1.56271	1.96536	9.34	3.5	1	1	1.5421	8.2	4.47	61.5117	5.82589	6.5	6.95187	9.97	11.8327
200516	2019	Shandong Longkou Rural Commercial Bank Co., Ltd.	Shandong	3.59572	10.4817	3.01507	2.81648	1.95	1.0079	1.09922	0.489803	10.78	5.3	0	0	1.30123	6.3	1.68	44.3582	5.83897	3.5	3.20056	10.67	5.77154
200516	2020	Shandong Longkou Rural Commercial Bank Co., Ltd.	Shandong	9.21118	10.5134	3.27344	3.01507	1.78	0.551929	1.0079	1.09922	8.97	3.5	0	0	0.81063	5.3	1.95	45.1521	3.20056	8.3	13.8421	10.78	5.83897
200516	2021	Shandong Longkou Rural Commercial Bank Co., Ltd.	Shandong	39.6411	10.6158	3.16553	3.27344	1.84	0.623562	0.551929	1.0079	10.13	8.3	1	1	0.722392	3.5	1.78	49.6601	13.8421	3.9	5.50238	8.97	3.20056
200516	2022	Shandong Longkou Rural Commercial Bank Co., Ltd.	Shandong	10.8962	10.6274	2.74131	3.16553	1.98	0.499478	0.623562	0.551929	10.29	3.9	1	1	0.726102	8.3	1.84	53.3841	5.50238	5	5.26316	10.13	13.8421
200557	2019	Taian Bank Co., Ltd.	Shandong	34.5347	10.8178	3.20359	4.33035	1.91	1.23064	1.10965	0.904538	10.98	5.3	0	0	1.67049	6.3	4.69	49.8472	5.83897	3.5	3.20056	9.36	5.77154
200557	2020	Taian Bank Co., Ltd.	Shandong	26.9884	10.9121	1.80491	3.20359	1.49	1.79903	1.23064	1.10965	9.69	3.5	0	0	1.61873	5.3	1.91	50.2158	3.20056	8.3	13.8421	10.98	5.83897
200557	2021	Taian Bank Co., Ltd.	Shandong	21.1922	10.9556	2.75503	1.80491	1.92	1.54857	1.79903	1.23064	9.9	8.3	1	1	1.2283	3.5	1.49	55.4608	13.8421	3.9	5.50238	9.69	3.20056
200557	2022	Taian Bank Co., Ltd.	Shandong	19.1541	11.0032	2.48855	2.75503	1.7	1.2743	1.54857	1.79903	9.69	3.9	1	1	1.17004	8.3	1.92	59.0547	5.50238	5	5.26316	9.9	13.8421
200596	2019	Jiangsu Qidong Rural Commercial Bank Co., Ltd.	Jiangsu	12.9284	10.7172	5.02564	5.01655	1.77	1.09279	1.43022	1.2987	12.11	5.9	0	0	1.58891	6.7	1.77	54.8952	5.84638	3.7	4.20737	11.85	8.54526
200596	2020	Jiangsu Qidong Rural Commercial Bank Co., Ltd.	Jiangsu	16.8621	10.7466	5.41271	5.02564	1.99	1.24519	1.09279	1.43022	12.03	3.7	0	0	1.56409	5.9	1.77	60.1686	4.20737	8.9	14.1864	12.11	5.84638
200596	2021	Jiangsu Qidong Rural Commercial Bank Co., Ltd.	Jiangsu	9.78709	10.7685	5.87884	5.41271	1.35	0.891502	1.24519	1.09279	13.99	8.9	1	0	1.41603	3.7	1.99	63.1213	14.1864	2.8	4.67087	12.03	4.20737
200596	2022	Jiangsu Qidong Rural Commercial Bank Co., Ltd.	Jiangsu	11.3468	10.8149	5.67845	5.87884	1.2	1.06349	0.891502	1.24519	13.22	2.8	1	0	1.43398	8.9	1.35	62.9809	4.67087	5	5.26316	13.99	14.1864
200632	2019	Fujian Shishi Rural Commercial Bank Co., Ltd.	Fujian	8.8416	10.4158	3.09155	3.23074	1.46	1.70668	2.24377	2.10262	14.56	7.45	0	0	2.36232	8.35	1.55	60.6813	9.40558	3.15	3.02876	13.51	14.3173
200632	2020	Fujian Shishi Rural Commercial Bank Co., Ltd.	Fujian	13.0549	10.4671	3.52947	3.09155	1.5984	1.41181	1.70668	2.24377	14.98	3.15	0	1	2.00585	7.45	1.46	61.2449	3.02876	7.95	13.6613	14.56	9.40558
200632	2021	Fujian Shishi Rural Commercial Bank Co., Ltd.	Fujian	13.5828	10.5067	3.69835	3.52947	1.11	0.784764	1.41181	1.70668	14.83	7.95	1	0	1.7839	3.15	1.5984	63.6106	13.6613	4.7	7.14965	14.98	3.02876
200632	2022	Fujian Shishi Rural Commercial Bank Co., Ltd.	Fujian	10.4432	10.5645	3.79654	3.69835	1.06	0.694387	0.784764	1.41181	15.75	4.7	1	1	1.47495	7.95	1.11	61.4562	7.14965	6	6.38298	14.83	13.6613
200645	2019	Xiamen Rural Commercial Bank Co., Ltd.	Fujian	12.9872	11.1053	3.00033	3.10912	1.01	1.84409	1.84243	1.39335	10.77	7.45	0	0	2.0422	8.35	1.17	44.559	9.40558	3.15	3.02876	10.42	14.3173
200645	2020	Xiamen Rural Commercial Bank Co., Ltd.	Fujian	15.5391	11.117	2.39794	3.00033	0.94	1.69114	1.84409	1.84243	10.43	3.15	0	1	1.77059	7.45	1.01	49.7803	3.02876	7.95	13.6613	10.77	9.40558
200645	2021	Xiamen Rural Commercial Bank Co., Ltd.	Fujian	6.49908	11.1244	2.64999	2.39794	1.39	1.42909	1.69114	1.84409	11.58	7.95	1	0	1.36583	3.15	0.94	52.266	13.6613	4.7	7.14965	10.43	3.02876
200645	2022	Xiamen Rural Commercial Bank Co., Ltd.	Fujian	11.0487	11.1244	3.16197	2.64999	2.06	1.81962	1.42909	1.69114	10.93	4.7	1	1	1.2313	7.95	1.39	58.3594	7.14965	6	6.38298	11.58	13.6613
200653	2019	Zhongshan Rural Commercial Bank Co., Ltd.	Guangdong	13.1252	11.0977	4.57724	4.34313	0.96	0.885337	0.931435	1.14911	12.11	6.15	0	0	1.56072	6.81	1.11	52.1666	8.04611	2.25	2.93064	11.28	9.05249
200653	2020	Zhongshan Rural Commercial Bank Co., Ltd.	Guangdong	11.6889	11.1605	4.79881	4.57724	0.9	0.77463	0.885337	0.931435	11.71	2.25	0	0	1.38379	6.15	0.96	50.5362	2.93064	8.1	12.2066	12.11	8.04611
200653	2021	Zhongshan Rural Commercial Bank Co., Ltd.	Guangdong	18.8369	11.23	3.91325	4.79881	0.9	0.707654	0.77463	0.885337	14.67	8.1	1	0	1.34061	2.25	0.9	50.6279	12.2066	1.9	3.52718	11.71	2.93064
200653	2022	Zhongshan Rural Commercial Bank Co., Ltd.	Guangdong	13.3763	11.2826	3.52081	3.91325	1.13	0.529649	0.707654	0.77463	14.08	1.9	1	1	1.19911	8.1	0.9	50.6555	3.52718	5	5.26315	14.67	12.2066
200679	2019	Zhejiang Cangnan Rural Commercial Bank Co., Ltd.	Zhejiang	14.1979	10.6325	6.92959	7.0924	0.88	1.13691	1.85852	1.81693	16.5	6.8	0	0	2.58133	7.1	0.93	67.1621	7.68781	3.6	3.56548	16.6	10.6858
200679	2020	Zhejiang Cangnan Rural Commercial Bank Co., Ltd.	Zhejiang	15.1804	10.6937	6.62679	6.92959	0.77	0.8675	1.13691	1.85852	16.05	3.6	0	1	2.4528	6.8	0.88	66.9708	3.56548	8.7	14.4564	16.5	7.68781
200679	2021	Zhejiang Cangnan Rural Commercial Bank Co., Ltd.	Zhejiang	3.41229	10.6686	4.60517	6.62679	0.72	0.948976	0.8675	1.13691	15.37	8.7	1	0	2.57659	3.6	0.77	66.9117	14.4564	3.1	4.96294	16.05	3.56548
200679	2022	Zhejiang Cangnan Rural Commercial Bank Co., Ltd.	Zhejiang	0.11179	10.6708	4.92061	4.60517	0.79	1.10395	0.948976	0.8675	14.8741	3.1	1	1	2.43498	8.7	0.72	66.8865	4.96294	5	5.26315	15.37	14.4564
200687	2019	Fujian Nan’an Rural Commercial Bank Co., Ltd.	Fujian	24.1368	10.6723	5.18284	5.68947	1.71	2.09006	3.02508	3.18772	15.69	7.45	0	0	2.33468	8.35	2.54	52.2015	9.40558	3.15	3.02876	13.96	14.3173
200687	2020	Fujian Nan’an Rural Commercial Bank Co., Ltd.	Fujian	17.6665	10.7122	5.8708	5.18284	1.34	2.28789	2.09006	3.02508	14.19	3.15	0	1	2.35968	7.45	1.71	56.4438	3.02876	7.95	13.6613	15.69	9.40558
200687	2021	Fujian Nan’an Rural Commercial Bank Co., Ltd.	Fujian	14.8208	10.7752	6.05054	5.8708	1.08	1.37276	2.28789	2.09006	14.29	7.95	1	0	1.91202	3.15	1.34	56.0396	13.6613	4.7	7.14965	14.19	3.02876
200687	2022	Fujian Nan’an Rural Commercial Bank Co., Ltd.	Fujian	13.4122	10.8247	6.4014	6.05054	0.86	1.09304	1.37276	2.28789	14.2	4.7	1	1	1.8224	7.95	1.08	56.9285	7.14965	6	6.38298	14.29	13.6613
200707	2019	Fujian Anxi Rural Commercial Bank Co., Ltd.	Fujian	19.1968	10.3057	4.76191	5.09874	0.85	0.737643	0.748019	0.984981	17.63	7.45	0	0	2.84611	8.35	1	59.7464	9.40558	3.15	3.02876	16.3	14.3173
200707	2020	Fujian Anxi Rural Commercial Bank Co., Ltd.	Fujian	14.0125	10.3949	4.92199	4.76191	0.87	1.20129	0.737643	0.748019	16.58	3.15	0	1	2.52007	7.45	0.85	55.5651	3.02876	7.95	13.6613	17.63	9.40558
200707	2021	Fujian Anxi Rural Commercial Bank Co., Ltd.	Fujian	15.4275	10.4201	4.8712	4.92199	0.71	1.07447	1.20129	0.737643	16.77	7.95	1	0	2.55995	3.15	0.87	60.3599	13.6613	4.7	7.14965	16.58	3.02876
200707	2022	Fujian Anxi Rural Commercial Bank Co., Ltd.	Fujian	13.3465	10.4715	4.93865	4.8712	0.62	1.04065	1.07447	1.20129	16	4.7	1	1	2.50287	7.95	0.71	60.8218	7.14965	6	6.38298	16.77	13.6613
200708	2019	Shandong Rongcheng Rural Commercial Bank Co., Ltd.	Shandong	4.33737	10.4508	4.42023	4.43228	6.49	1.22556	1.25906	0.864131	9.05	5.3	0	0	0.903219	6.3	5.5	53.7999	5.83897	3.5	3.20056	10.57	5.77154
200708	2020	Shandong Rongcheng Rural Commercial Bank Co., Ltd.	Shandong	7.50536	10.4939	5.01798	4.42023	3.84	1.0297	1.22556	1.25906	9.96	3.5	0	0	0.626062	5.3	6.49	52.5923	3.20056	8.3	13.8421	9.05	5.83897
200708	2021	Shandong Rongcheng Rural Commercial Bank Co., Ltd.	Shandong	11.9544	10.5358	5.19039	5.01798	3.39	0.453359	1.0297	1.22556	9.13	8.3	1	1	0.37704	3.5	3.84	53.58	13.8421	3.9	5.50238	9.96	3.20056
200708	2022	Shandong Rongcheng Rural Commercial Bank Co., Ltd.	Shandong	2.82836	10.5646	4.64496	5.19039	3.0919	0.190731	0.453359	1.0297	8.93	3.9	1	1	0.268488	8.3	3.39	51.2787	5.50238	5	5.26316	9.13	13.8421
200744	2019	Zhejiang Shaoxing Hengxin Rural Commercial Bank Co., Ltd.	Zhejiang	41.9324	10.3128	4.77211	5.47258	2.61	0.819635	1.10401	1.2156	12.2	6.8	0	0	0.884762	7.1	2.99	68.6715	7.68781	3.6	3.56548	15.48	10.6858
200744	2020	Zhejiang Shaoxing Hengxin Rural Commercial Bank Co., Ltd.	Zhejiang	31.359	10.4406	3.33784	4.77211	1.5	0.896552	0.819635	1.10401	11.34	3.6	0	1	0.83358	6.8	2.61	66.2208	3.56548	8.7	14.4564	12.2	7.68781
200744	2021	Zhejiang Shaoxing Hengxin Rural Commercial Bank Co., Ltd.	Zhejiang	22.1132	10.4824	2.94409	3.33784	0.8	0.97184	0.896552	0.819635	10.01	8.7	1	0	1.08045	3.6	1.5	73.0173	14.4564	3.1	4.96294	11.34	3.56548
200744	2022	Zhejiang Shaoxing Hengxin Rural Commercial Bank Co., Ltd.	Zhejiang	19.816	10.601	2.57825	2.94409	0.9	1.20439	0.97184	0.896552	9.0562	3.1	1	1	1.1577	8.7	0.8	66.3269	4.96294	5	5.26315	10.01	14.4564
200774	2019	Jiangsu Huai’an Rural Commercial Bank Co., Ltd.	Jiangsu	9.96472	10.6082	5.94392	5.97899	1.89	0.858218	1.79084	2.12827	11.6	5.9	0	0	1.91426	6.7	1.69	65.2436	5.84638	3.7	4.20737	10.18	8.54526
200774	2020	Jiangsu Huai’an Rural Commercial Bank Co., Ltd.	Jiangsu	17.4187	10.67	5.72903	5.94392	1.89	1.34682	0.858218	1.79084	10.88	3.7	0	0	1.95066	5.9	1.89	66.2909	4.20737	8.9	14.1864	11.6	5.84638
200774	2021	Jiangsu Huai’an Rural Commercial Bank Co., Ltd.	Jiangsu	16.2985	10.722	5.57506	5.72903	1.38	0.441664	1.34682	0.858218	10.59	8.9	1	0	1.66745	3.7	1.89	68.2944	14.1864	2.8	4.67087	10.88	4.20737
200774	2022	Jiangsu Huai’an Rural Commercial Bank Co., Ltd.	Jiangsu	12.1879	10.7714	5.33459	5.57506	1.2	0.522524	0.441664	1.34682	10.61	2.8	1	0	1.71016	8.9	1.38	68.2285	4.67087	5	5.26316	10.59	14.1864
200819	2019	Zhejiang Haining Rural Commercial Bank Co., Ltd.	Zhejiang	13.769	10.7046	6.98971	7.08494	0.9	1.03965	1.45608	1.42622	11.6543	6.8	0	0	1.76561	7.1	0.92	54.5069	7.68781	3.6	3.56548	12.321	10.6858
200819	2020	Zhejiang Haining Rural Commercial Bank Co., Ltd.	Zhejiang	34.1808	10.7954	6.06429	6.98971	1.03	1.0466	1.03965	1.45608	10.4678	3.6	0	1	1.58181	6.8	0.9	58.7536	3.56548	8.7	14.4564	11.6543	7.68781
200819	2021	Zhejiang Haining Rural Commercial Bank Co., Ltd.	Zhejiang	25.4722	10.8447	4.13947	6.06429	0.87	0.977275	1.0466	1.03965	11.58	8.7	1	0	1.67462	3.6	1.03	64.364	14.4564	3.1	4.96294	10.4678	3.56548
200819	2022	Zhejiang Haining Rural Commercial Bank Co., Ltd.	Zhejiang	12.7081	10.9087	4.75208	4.13947	0.87	1.20155	0.977275	1.0466	11.5653	3.1	1	1	1.70513	8.7	0.87	63.0032	4.96294	5	5.26315	11.58	14.4564
200841	2019	Suining Rural Commercial Bank Co., Ltd.	Sichuan	8.53217	10.3344	3.20824	3.70615	2.02	1.86946	1.1638	1.19237	13.1	7.4	0	0	2.45454	8	2.01	64.008	8.06872	3.8	4.61112	12.74	13.1828
200841	2020	Suining Rural Commercial Bank Co., Ltd.	Sichuan	9.63909	10.4077	3.75247	3.20824	3.55	2.65715	1.86946	1.1638	11.49	3.8	0	0	2.01392	7.4	2.02	59.6178	4.61112	8.2	11.5179	13.1	8.06872
200841	2021	Suining Rural Commercial Bank Co., Ltd.	Sichuan	8.18263	10.4649	4.77509	3.75247	4.05	2.69866	2.65715	1.86946	10.91	8.2	1	0	1.75269	3.8	3.55	57.1339	11.5179	2.9	4.92124	11.49	4.61112
200841	2022	Suining Rural Commercial Bank Co., Ltd.	Sichuan	11.9548	10.5077	5.28462	4.77509	3.4	1.87902	2.69866	2.65715	10.59	2.9	1	1	1.53971	8.2	4.05	58.2688	4.92124	6	6.38298	10.91	11.5179
200854	2019	Huizhou Rural Commercial Bank Co., Ltd.	Guangdong	29.4409	10.7898	2.92147	3.43925	0.78	0.603992	0.607388	0.580654	12.66	6.15	0	0	2.28495	6.81	1.14	53.1494	8.04611	2.25	2.93064	15.35	9.05249
200854	2020	Huizhou Rural Commercial Bank Co., Ltd.	Guangdong	18.6728	10.8476	3.10376	2.92147	0.88	0.994891	0.603992	0.607388	12.71	2.25	0	0	1.98211	6.15	0.78	55.3167	2.93064	8.1	12.2066	12.66	8.04611
200854	2021	Huizhou Rural Commercial Bank Co., Ltd.	Guangdong	28.9363	10.9338	2.41419	3.10376	0.92	0.663735	0.994891	0.603992	11.34	8.1	1	0	1.8128	2.25	0.88	57.9478	12.2066	1.9	3.52718	12.71	2.93064
200854	2022	Huizhou Rural Commercial Bank Co., Ltd.	Guangdong	13.2916	10.9542	2.49995	2.41419	0.9	1.10942	0.663735	0.994891	11.15	1.9	1	1	1.88347	8.1	0.92	62.6707	3.52718	5	5.26315	11.34	12.2066
200924	2019	Guangdong Huaxing Bank Co., Ltd.	Guangdong	27.9654	11.3676	2.54356	2.37216	0.83	1.3191	1.16909	1.19175	9.67	6.15	0	0	1.63149	6.81	1.09	48.736	8.04611	2.25	2.93064	10.32	9.05249
200924	2020	Guangdong Huaxing Bank Co., Ltd.	Guangdong	42.1431	11.5187	2.46733	2.54356	0.75	1.39085	1.3191	1.16909	8.05	2.25	0	0	1.37803	6.15	0.83	48.8786	2.93064	8.1	12.2066	9.67	8.04611
200924	2021	Guangdong Huaxing Bank Co., Ltd.	Guangdong	17.2256	11.5734	2.66275	2.46733	0.89	1.2128	1.39085	1.3191	7.94	8.1	1	0	1.47482	2.25	0.75	50.4286	12.2066	1.9	3.52718	8.05	2.93064
200924	2022	Guangdong Huaxing Bank Co., Ltd.	Guangdong	11.7497	11.6132	2.42539	2.66275	1.12	1.3208	1.2128	1.39085	8.24	1.9	1	1	1.46972	8.1	0.89	51.2186	3.52718	5	5.26315	7.94	12.2066
200930	2019	Hunan Bank Co., Ltd.	Hunan	13.4999	11.5644	2.57272	2.43136	1.57	1.5098	1.98055	1.42101	9.58	7.6	0	0	1.8808	7.8	1.58	56.4615	9.81143	3.8	4.13201	9.64	7.39494
200930	2020	Hunan Bank Co., Ltd.	Hunan	9.63387	11.6085	2.91956	2.57272	1.84	1.85854	1.5098	1.98055	8.61	3.8	0	1	1.94966	7.6	1.57	56.2432	4.13201	7.6	10.04	9.58	9.81143
200930	2021	Hunan Bank Co., Ltd.	Hunan	9.52945	11.6294	2.95602	2.91956	1.9	1.83075	1.85854	1.5098	9	7.6	1	1	1.99725	3.8	1.84	58.7484	10.04	4.5	6.46838	8.61	4.13201
200930	2022	Hunan Bank Co., Ltd.	Hunan	4.03637	11.652	2.86941	2.95602	1.89	1.4978	1.83075	1.85854	8.8	4.5	1	0	1.71867	7.6	1.9	57.9501	6.46838	6.5	6.95187	9	10.04
200936	2019	Jiangsu Siyang Rural Commercial Bank Co., Ltd.	Jiangsu	11.8041	10.3245	4.64534	5.43199	2.02	1.12364	1.72253	1.45645	15.05	5.9	0	0	2.42933	6.7	1.83	75.16	5.84638	3.7	4.20737	13.35	8.54526
200936	2020	Jiangsu Siyang Rural Commercial Bank Co., Ltd.	Jiangsu	10.5222	10.3813	4.33458	4.64534	1.94	1.21677	1.12364	1.72253	15.36	3.7	0	0	2.15864	5.9	2.02	72.4784	4.20737	8.9	14.1864	15.05	5.84638
200936	2021	Jiangsu Siyang Rural Commercial Bank Co., Ltd.	Jiangsu	13.0808	10.4272	4.6745	4.33458	1.38	0.959349	1.21677	1.12364	15.49	8.9	1	0	1.8896	3.7	1.94	73.9538	14.1864	2.8	4.67087	15.36	4.20737
200936	2022	Jiangsu Siyang Rural Commercial Bank Co., Ltd.	Jiangsu	12.2799	10.4673	4.85852	4.6745	1.14	1.1074	0.959349	1.21677	15.54	2.8	1	0	1.84117	8.9	1.38	75.8813	4.67087	5	5.26316	15.49	14.1864
200968	2019	Zhuhai CR Bank Co., Ltd.	Guangdong	19.7921	11.3047	3.71382	3.71557	1.86	1.64321	1.46792	0.636565	11.0757	6.15	0	0	1.88883	6.81	1.91	52.1788	8.04611	2.25	2.93064	10.0036	9.05249
200968	2020	Zhuhai CR Bank Co., Ltd.	Guangdong	21.2928	11.3715	3.96839	3.71382	1.81	2.07402	1.64321	1.46792	10.891	2.25	0	0	1.85004	6.15	1.86	54.0196	2.93064	8.1	12.2066	11.0757	8.04611
200968	2021	Zhuhai CR Bank Co., Ltd.	Guangdong	19.0426	11.4461	3.93517	3.96839	1.78	2.10389	2.07402	1.64321	9.89	8.1	1	0	1.77316	2.25	1.81	54.2661	12.2066	1.9	3.52718	10.891	2.93064
200968	2022	Zhuhai CR Bank Co., Ltd.	Guangdong	16.1369	11.5023	3.20832	3.93517	1.74	1.19384	2.10389	2.07402	13.54	1.9	1	1	1.25534	8.1	1.78	55.0154	3.52718	5	5.26315	9.89	12.2066
200972	2019	Fuyang Yingdong Rural Commercial Bank Co., Ltd.	Anhui	22.1582	10.5002	3.484	3.27092	1.45	1.64145	1.49587	1.21437	12.88	7.3	0	0	2.6135	8.02	1.45	52.1273	8.33433	3.7	3.30032	13.23	14.6066
200972	2020	Fuyang Yingdong Rural Commercial Bank Co., Ltd.	Anhui	17.8281	10.5384	4.57894	3.484	2.59	2.3341	1.64145	1.49587	12.58	3.7	0	0	2.45683	7.3	1.45	56.8916	3.30032	8.2	11.8327	12.88	8.33433
200972	2021	Fuyang Yingdong Rural Commercial Bank Co., Ltd.	Anhui	9.92071	10.5554	6.74183	4.57894	4.33	2.38379	2.3341	1.64145	11.76	8.2	1	1	2.20177	3.7	2.59	61.0777	11.8327	3.5	5.82589	12.58	3.30032
200972	2022	Fuyang Yingdong Rural Commercial Bank Co., Ltd.	Anhui	16.3526	10.5662	6.20508	6.74183	3.35	2.16585	2.38379	2.3341	12.04	3.5	1	1	2.22593	8.2	4.33	68.9749	5.82589	6.5	6.95187	11.76	11.8327
200988	2019	Shandong Anqiu Rural Commercial Bank Co., Ltd.	Shandong	8.75257	10.38	4.67308	3.21999	1.23	1.73668	1.45805	0.489495	8.32	5.3	0	0	1.83165	6.3	1.23	59.6464	5.83897	3.5	3.20056	11.72	5.77154
200988	2020	Shandong Anqiu Rural Commercial Bank Co., Ltd.	Shandong	17.1205	10.4565	4.55863	4.67308	1.2	1.4857	1.73668	1.45805	9.22	3.5	0	0	1.3981	5.3	1.23	58.5145	3.20056	8.3	13.8421	8.32	5.83897
200988	2021	Shandong Anqiu Rural Commercial Bank Co., Ltd.	Shandong	19.6147	10.5062	2.20582	4.55863	1.02	0.427993	1.4857	1.73668	8.81	8.3	1	1	1.06921	3.5	1.2	60.9363	13.8421	3.9	5.50238	9.22	3.20056
200988	2022	Shandong Anqiu Rural Commercial Bank Co., Ltd.	Shandong	13.137	10.5334	2.11334	2.20582	1.46	0.661966	0.427993	1.4857	9.05	3.9	1	1	0.721552	8.3	1.02	64.7013	5.50238	5	5.26316	8.81	13.8421
200997	2019	Chuzhou Wantong Rural Commercial Bank Co., Ltd.	Anhui	16.4507	10.2244	4.88147	5.19063	1.65	2.06755	2.83159	1.45348	10.39	7.3	0	0	1.92748	8.02	1.91	52.33	8.33433	3.7	3.30032	10.84	14.6066
200997	2020	Chuzhou Wantong Rural Commercial Bank Co., Ltd.	Anhui	14.927	10.2987	5.21023	4.88147	1.4314	2.70089	2.06755	2.83159	10.13	3.7	0	0	1.9618	7.3	1.65	50.8532	3.30032	8.2	11.8327	10.39	8.33433
200997	2021	Chuzhou Wantong Rural Commercial Bank Co., Ltd.	Anhui	16.9314	10.3273	6.29193	5.21023	2.1835	1.65484	2.70089	2.06755	10.05	8.2	1	1	1.82866	3.7	1.4314	56.1209	11.8327	3.5	5.82589	10.13	3.30032
200997	2022	Chuzhou Wantong Rural Commercial Bank Co., Ltd.	Anhui	14.173	10.3804	6.19852	6.29193	1.58	1.0219	1.65484	2.70089	10.48	3.5	1	1	2.18964	8.2	2.1835	56.6782	5.82589	6.5	6.95187	10.05	11.8327
201010	2019	Ningbo Tongshang Bank Co., Ltd.	Zhejiang	14.8973	10.9861	2.8823	2.49957	1.12	1.11303	0.783873	0.521633	10.24	6.8	0	0	1.5835	7.1	1.19	41.0909	7.68781	3.6	3.56548	10.36	10.6858
201010	2020	Ningbo Tongshang Bank Co., Ltd.	Zhejiang	18.0056	11.0329	2.69287	2.8823	1.13	1.30021	1.11303	0.783873	9.5	3.6	0	1	1.47698	6.8	1.12	43.4494	3.56548	8.7	14.4564	10.24	7.68781
201010	2021	Ningbo Tongshang Bank Co., Ltd.	Zhejiang	18.1451	11.0912	3.02594	2.69287	1.06	1.22122	1.30021	1.11303	9.18	8.7	1	0	1.46629	3.6	1.13	44.9476	14.4564	3.1	4.96294	9.5	3.56548
201010	2022	Ningbo Tongshang Bank Co., Ltd.	Zhejiang	15.385	11.14	3.1862	3.02594	1.03	0.970764	1.22122	1.30021	8.68	3.1	1	1	1.31167	8.7	1.06	46.4101	4.96294	5	5.26315	9.18	14.4564
201016	2019	Hami City Commercial Bank Co., Ltd.	Xinjiang	14.9176	10.493	3.73674	4.04616	2.33	1.06789	1.4266	1.53929	13.23	6.2	0	0	1.42499	6.1	2.36	46.9498	6.14955	3.4	1.4976	14.39	14.7808
201016	2020	Hami City Commercial Bank Co., Ltd.	Xinjiang	29.0086	10.5653	3.78816	3.73674	1.94	1.94409	1.06789	1.4266	14.16	3.4	0	0	1.59217	6.2	2.33	49.3572	1.4976	7.2	18.1937	13.23	6.14955
201016	2021	Hami City Commercial Bank Co., Ltd.	Xinjiang	20.633	10.6171	2.052	3.78816	0.84	0.425191	1.94409	1.06789	12.65	7.2	1	1	1.04131	3.4	1.94	53.9617	18.1937	3.2	8.76517	14.16	1.4976
201016	2022	Hami City Commercial Bank Co., Ltd.	Xinjiang	16.6677	10.6832	2.19841	2.052	1.17	0.603469	0.425191	1.94409	12.18	3.2	1	0	0.842758	7.2	0.84	54.1432	8.76517	7	7.52688	12.65	18.1937
201025	2019	Yanbian Rural Commercial Bank Co., Ltd.	Jilin	17.9984	11.0215	3.56874	4.31876	2.1	0.633733	0.918961	1.48279	9.17	3	0	0	1.23414	4.4	2.12	55.187	4.20311	2.3	4.51239	9.3	3.038
201025	2020	Yanbian Rural Commercial Bank Co., Ltd.	Jilin	21.4097	11.0675	3.0639	3.56874	2.07	0.388517	0.633733	0.918961	8.81	2.3	0	1	0.706516	3	2.1	59.9613	4.51239	6.5	7.40749	9.17	4.20311
201025	2021	Yanbian Rural Commercial Bank Co., Ltd.	Jilin	16.2539	11.0957	3.30095	3.0639	2.1	0.768879	0.388517	0.633733	8.21	6.5	1	0	0.924813	2.3	2.07	65.4849	7.40749	1.9	0.711039	8.81	4.51239
201025	2022	Yanbian Rural Commercial Bank Co., Ltd.	Jilin	5.03057	11.1199	3.61623	3.30095	4.26	0.629434	0.768879	0.388517	6.78	1.9	1	0	0.149389	6.5	2.1	65.2552	0.711039	6	6.38297	8.21	7.40749
201035	2019	Anhui Changfeng Rural Commercial Bank Co., Ltd.	Anhui	20.6784	10.2708	4.61713	4.94086	2.07	1.03437	1.07826	1.39241	11.81	7.3	0	0	2.14707	8.02	2.37	63.1203	8.33433	3.7	3.30032	10.84	14.6066
201035	2020	Anhui Changfeng Rural Commercial Bank Co., Ltd.	Anhui	17.4103	10.3066	4.37147	4.61713	2.47	1.36396	1.03437	1.07826	11.21	3.7	0	0	2.02408	7.3	2.07	68.0973	3.30032	8.2	11.8327	11.81	8.33433
201035	2021	Anhui Changfeng Rural Commercial Bank Co., Ltd.	Anhui	15.2869	10.3223	4.10916	4.37147	2.47	1.00258	1.36396	1.03437	10.84	8.2	1	1	2.17914	3.7	2.47	74.5345	11.8327	3.5	5.82589	11.21	3.30032
201035	2022	Anhui Changfeng Rural Commercial Bank Co., Ltd.	Anhui	14.0374	10.3869	4.49929	4.10916	2.47	1.18961	1.00258	1.36396	11.08	3.5	1	1	1.99007	8.2	2.47	73.9272	5.82589	6.5	6.95187	10.84	11.8327
201041	2019	Fujian Nanping Rural Commercial Bank Co., Ltd.	Fujian	28.7662	10.1109	3.47918	3.19136	1.34	1.16805	2.25992	4.51244	14.53	7.45	0	0	2.15049	8.35	1.66	50.4063	9.40558	3.15	3.02876	13.94	14.3173
201041	2020	Fujian Nanping Rural Commercial Bank Co., Ltd.	Fujian	23.3708	10.1558	2.30565	3.47918	1.24	1.00276	1.16805	2.25992	13.8	3.15	0	1	2.06433	7.45	1.34	55.4063	3.02876	7.95	13.6613	14.53	9.40558
201041	2021	Fujian Nanping Rural Commercial Bank Co., Ltd.	Fujian	0.14134	10.1732	2.83354	2.30565	1.38	1.92902	1.00276	1.16805	12.1	7.95	1	0	1.93929	3.15	1.24	53.5862	13.6613	4.7	7.14965	13.8	3.02876
201041	2022	Fujian Nanping Rural Commercial Bank Co., Ltd.	Fujian	2.06097	10.2087	4.02455	2.83354	2.13	2.06326	1.92902	1.00276	12.6	4.7	1	1	1.29709	7.95	1.38	48.9685	7.14965	6	6.38298	12.1	13.6613
201044	2019	Henan Xinzheng Rural Commercial Bank Co., Ltd.	Henan	12.8879	10.6539	4.11881	4.81955	2.52	1.2338	1.83141	2.08549	13.21	6.8	0	0	1.91491	7.6	1.87	47.2769	7.57341	1.1	1.00838	13.23	11.4021
201044	2020	Henan Xinzheng Rural Commercial Bank Co., Ltd.	Henan	3.3391	10.6671	7.32121	4.11881	7.321	1.87172	1.2338	1.83141	12.068	1.1	0	0	1.24694	6.8	2.52	49.0255	1.00838	6	7.02551	13.21	7.57341
201044	2021	Henan Xinzheng Rural Commercial Bank Co., Ltd.	Henan	6.61383	10.6934	7.50939	7.32121	7.3202	1.47572	1.87172	1.2338	11.2026	6	1	1	0.750135	1.1	7.321	49.2029	7.02551	3.1	5.63723	12.068	1.00838
201044	2022	Henan Xinzheng Rural Commercial Bank Co., Ltd.	Henan	13.1256	10.627	6.16203	7.50939	13.1818	1.40474	1.47572	1.87172	3.134	3.1	1	0	0.549523	6	7.3202	49.0774	5.63723	6	6.38298	11.2026	7.02551
201045	2019	Zhejiang Changxing Rural Commercial Bank Co., Ltd.	Zhejiang	20.2033	10.5538	3.08794	3.46683	0.67	1.04333	1.30459	0.927541	13.5292	6.8	0	0	1.90085	7.1	0.81	59.3102	7.68781	3.6	3.56548	13.4291	10.6858
201045	2020	Zhejiang Changxing Rural Commercial Bank Co., Ltd.	Zhejiang	17.3744	10.6069	3.20926	3.08794	0.92	1.06369	1.04333	1.30459	13.0056	3.6	0	1	1.80574	6.8	0.67	61.6755	3.56548	8.7	14.4564	13.5292	7.68781
201045	2021	Zhejiang Changxing Rural Commercial Bank Co., Ltd.	Zhejiang	17.7177	10.6602	3.22904	3.20926	0.57	1.0321	1.06369	1.04333	12.1676	8.7	1	0	1.69014	3.6	0.92	64.122	14.4564	3.1	4.96294	13.0056	3.56548
201045	2022	Zhejiang Changxing Rural Commercial Bank Co., Ltd.	Zhejiang	21.2828	10.7166	3.47673	3.22904	0.55	0.98021	1.0321	1.06369	11.39	3.1	1	1	1.81082	8.7	0.57	70.4787	4.96294	5	5.26315	12.1676	14.4564
201057	2019	Zhejiang Yongkang Rural Commercial Bank Co., Ltd.	Zhejiang	16.3779	10.5607	8.05723	10.0444	1.53	1.26841	2.36503	2.49382	16.16	6.8	0	0	2.144	7.1	1.17	55.9258	7.68781	3.6	3.56548	15.83	10.6858
201057	2020	Zhejiang Yongkang Rural Commercial Bank Co., Ltd.	Zhejiang	31.1197	10.6489	6.22524	8.05723	1.25	0.992976	1.26841	2.36503	14.2155	3.6	0	1	1.70177	6.8	1.53	58.6749	3.56548	8.7	14.4564	16.16	7.68781
201057	2021	Zhejiang Yongkang Rural Commercial Bank Co., Ltd.	Zhejiang	20.4853	10.7186	5.64896	6.22524	0.86	0.476203	0.992976	1.26841	14.0232	8.7	1	0	1.74117	3.6	1.25	59.7387	14.4564	3.1	4.96294	14.2155	3.56548
201057	2022	Zhejiang Yongkang Rural Commercial Bank Co., Ltd.	Zhejiang	21.8828	10.769	5.3648	5.64896	0.67	0.226128	0.476203	0.992976	14.1771	3.1	1	1	1.72239	8.7	0.86	64.651	4.96294	5	5.26315	14.0232	14.4564
201077	2019	Zhejiang Jinhua Chengtai Rural Commercial Bank Co., Ltd.	Zhejiang	26.1427	10.4196	8.7185	9.18702	0.91	1.49219	2.62143	2.56741	9.53	6.8	0	0	1.92616	7.1	1.4957	54.4808	7.68781	3.6	3.56548	11.2235	10.6858
201077	2020	Zhejiang Jinhua Chengtai Rural Commercial Bank Co., Ltd.	Zhejiang	48.9613	10.5201	6.31508	8.7185	1.3	0.683813	1.49219	2.62143	11.49	3.6	0	1	1.39018	6.8	0.91	62.7251	3.56548	8.7	14.4564	9.53	7.68781
201077	2021	Zhejiang Jinhua Chengtai Rural Commercial Bank Co., Ltd.	Zhejiang	30.3842	10.612	2.71165	6.31508	0.86	0.259354	0.683813	1.49219	11.6	8.7	1	0	1.18655	3.6	1.3	63.6365	14.4564	3.1	4.96294	11.49	3.56548
201077	2022	Zhejiang Jinhua Chengtai Rural Commercial Bank Co., Ltd.	Zhejiang	31.6355	10.6991	2.52905	2.71165	0.76	0.441657	0.259354	0.683813	10.26	3.1	1	1	1.1433	8.7	0.86	68.4149	4.96294	5	5.26315	11.6	14.4564
201103	2019	Zhejiang Jiangshan Rural Commercial Bank Co., Ltd.	Zhejiang	17.3466	10.3983	7.48171	7.5747	0.8	1.93884	2.35302	2.28935	11.77	6.8	0	0	2.05871	7.1	1.07	57.7099	7.68781	3.6	3.56548	11.7397	10.6858
201103	2020	Zhejiang Jiangshan Rural Commercial Bank Co., Ltd.	Zhejiang	21.9561	10.4699	6.19514	7.48171	0.87	1.82362	1.93884	2.35302	10.87	3.6	0	1	1.78907	6.8	0.8	58.8622	3.56548	8.7	14.4564	11.77	7.68781
201103	2021	Zhejiang Jiangshan Rural Commercial Bank Co., Ltd.	Zhejiang	14.7594	10.5363	5.55831	6.19514	0.5	1.84603	1.82362	1.93884	11.02	8.7	1	0	1.73113	3.6	0.87	57.4727	14.4564	3.1	4.96294	10.87	3.56548
201103	2022	Zhejiang Jiangshan Rural Commercial Bank Co., Ltd.	Zhejiang	21.4883	10.5861	5.44981	5.55831	0.62	1.46319	1.84603	1.82362	10.5718	3.1	1	1	1.56565	8.7	0.5	62.1979	4.96294	5	5.26315	11.02	14.4564
201133	2019	Bozhou Yaodu Rural Commercial Bank Co., Ltd.	Anhui	16.6932	10.707	2.76972	2.9899	0.99	1.57392	0.677553	0.491082	11.28	7.3	0	0	2.34331	8.02	1.16	64.7044	8.33433	3.7	3.30032	11.73	14.6066
201133	2020	Bozhou Yaodu Rural Commercial Bank Co., Ltd.	Anhui	19.2056	10.7225	3.03647	2.76972	1.52	2.45984	1.57392	0.677553	11.28	3.7	0	0	2.85111	7.3	0.99	74.5295	3.30032	8.2	11.8327	11.28	8.33433
201133	2021	Bozhou Yaodu Rural Commercial Bank Co., Ltd.	Anhui	12.6025	10.7648	3.58684	3.03647	2.17	2.40056	2.45984	1.57392	10.86	8.2	1	1	2.90882	3.7	1.52	76.57	11.8327	3.5	5.82589	11.28	3.30032
201133	2022	Bozhou Yaodu Rural Commercial Bank Co., Ltd.	Anhui	8.43704	10.7856	4.85186	3.58684	3.11	1.97781	2.40056	2.45984	11.1	3.5	1	1	2.35519	8.2	2.17	80.4608	5.82589	6.5	6.95187	10.86	11.8327
201186	2019	Zhejiang Dongyang Rural Commercial Bank Co., Ltd.	Zhejiang	18.8765	10.6416	6.95237	7.83773	0.92	1.16991	1.48325	1.19013	14	6.8	0	0	2.50205	7.1	0.93	56.8424	7.68781	3.6	3.56548	14.15	10.6858
201186	2020	Zhejiang Dongyang Rural Commercial Bank Co., Ltd.	Zhejiang	29.0886	10.7162	6.25552	6.95237	1.26	1.05335	1.16991	1.48325	12.82	3.6	0	1	2.14801	6.8	0.92	61.3396	3.56548	8.7	14.4564	14	7.68781
201186	2021	Zhejiang Dongyang Rural Commercial Bank Co., Ltd.	Zhejiang	18.616	10.7912	5.8905	6.25552	0.89	0.850834	1.05335	1.16991	12.28	8.7	1	0	1.97282	3.6	1.26	60.863	14.4564	3.1	4.96294	12.82	3.56548
201186	2022	Zhejiang Dongyang Rural Commercial Bank Co., Ltd.	Zhejiang	18.9908	10.8573	5.92594	5.8905	0.8	1.07953	0.850834	1.05335	12.19	3.1	1	1	1.95045	8.7	0.89	62.2275	4.96294	5	5.26315	12.28	14.4564
201190	2019	Fujian Jinjiang Rural Commercial Bank Co., Ltd.	Fujian	11.1514	10.6516	4.2059	4.07153	2.76	2.2254	2.88508	2.83727	13.64	7.45	0	0	2.20162	8.35	2.84	51.6882	9.40558	3.15	3.02876	12.78	14.3173
201190	2020	Fujian Jinjiang Rural Commercial Bank Co., Ltd.	Fujian	15.3692	10.7162	3.93808	4.2059	2.28	1.97865	2.2254	2.88508	13.2822	3.15	0	1	1.77216	7.45	2.76	51.2499	3.02876	7.95	13.6613	13.64	9.40558
201190	2021	Fujian Jinjiang Rural Commercial Bank Co., Ltd.	Fujian	18.4208	10.7514	4.84227	3.93808	1.65	1.46111	1.97865	2.2254	12.7548	7.95	1	0	1.67624	3.15	2.28	56.4972	13.6613	4.7	7.14965	13.2822	3.02876
201190	2022	Fujian Jinjiang Rural Commercial Bank Co., Ltd.	Fujian	12.8501	10.8189	5.49352	4.84227	1.43	1.13653	1.46111	1.97865	14.14	4.7	1	1	1.38708	7.95	1.65	54.8519	7.14965	6	6.38298	12.7548	13.6613
201194	2019	Zhejiang Songyang Rural Commercial Bank Co., Ltd.	Zhejiang	23.1002	9.86779	10.0224	11.3282	1.34	1.36714	2.29723	2.16938	10.74	6.8	0	0	2.31144	7.1	1.35	68.1122	7.68781	3.6	3.56548	11.08	10.6858
201194	2020	Zhejiang Songyang Rural Commercial Bank Co., Ltd.	Zhejiang	24.5887	9.93219	8.13633	10.0224	1.2225	0.622798	1.36714	2.29723	10.95	3.6	0	1	1.75562	6.8	1.34	71.6627	3.56548	8.7	14.4564	10.74	7.68781
201194	2021	Zhejiang Songyang Rural Commercial Bank Co., Ltd.	Zhejiang	21.2909	9.97808	4.7761	8.13633	0.88	0.701157	0.622798	1.36714	13.7585	8.7	1	0	1.86744	3.6	1.2225	75.3069	14.4564	3.1	4.96294	10.95	3.56548
201194	2022	Zhejiang Songyang Rural Commercial Bank Co., Ltd.	Zhejiang	9.93637	10.0615	4.82046	4.7761	0.92	0.705036	0.701157	0.622798	13.21	3.1	1	1	1.65796	8.7	0.88	68.3609	4.96294	5	5.26315	13.7585	14.4564
201196	2019	Zhejiang Jinyun Rural Commercial Bank Co., Ltd.	Zhejiang	21.9082	10.0572	7.59598	8.08168	1.11	1.25587	1.77252	1.83102	10.57	6.8	0	0	1.88908	7.1	2.1	60.6372	7.68781	3.6	3.56548	11.5857	10.6858
201196	2020	Zhejiang Jinyun Rural Commercial Bank Co., Ltd.	Zhejiang	20.4004	10.1189	7.06277	7.59598	1.24	0.633304	1.25587	1.77252	11.3938	3.6	0	1	1.36404	6.8	1.11	62.9722	3.56548	8.7	14.4564	10.57	7.68781
201196	2021	Zhejiang Jinyun Rural Commercial Bank Co., Ltd.	Zhejiang	23.1429	10.1827	5.13233	7.06277	0.88	0.744083	0.633304	1.25587	11.5837	8.7	1	0	1.44076	3.6	1.24	65.4753	14.4564	3.1	4.96294	11.3938	3.56548
201196	2022	Zhejiang Jinyun Rural Commercial Bank Co., Ltd.	Zhejiang	25.6645	10.2406	4.6192	5.13233	0.87	0.660917	0.744083	0.633304	11.3035	3.1	1	1	1.40042	8.7	0.88	71.6553	4.96294	5	5.26315	11.5837	14.4564
201197	2019	Zhejiang Qingyuan Rural Commercial Bank Co., Ltd.	Zhejiang	17.4586	9.76819	3.75727	4.15106	1.1	0.289005	0.3916	0.663374	12.87	6.8	0	0	2.01718	7.1	1.3	70.8088	7.68781	3.6	3.56548	12.95	10.6858
201197	2020	Zhejiang Qingyuan Rural Commercial Bank Co., Ltd.	Zhejiang	16.3964	9.84404	3.8724	3.75727	1.13	0.723323	0.289005	0.3916	12.13	3.6	0	1	1.66888	6.8	1.1	69.2935	3.56548	8.7	14.4564	12.87	7.68781
201197	2021	Zhejiang Qingyuan Rural Commercial Bank Co., Ltd.	Zhejiang	18.1532	9.91136	3.33802	3.8724	0.8912	0.46399	0.723323	0.289005	11.28	8.7	1	0	1.39176	3.6	1.13	69.6068	14.4564	3.1	4.96294	12.13	3.56548
201197	2022	Zhejiang Qingyuan Rural Commercial Bank Co., Ltd.	Zhejiang	18.1183	9.9791	2.91362	3.33802	0.88	0.345073	0.46399	0.723323	12	3.1	1	1	1.20887	8.7	0.8912	70.0457	4.96294	5	5.26315	11.28	14.4564
201198	2019	Zhejiang Longquan Rural Commercial Bank Co., Ltd.	Zhejiang	21.2526	9.95857	6.44807	7.29453	0.97	1.36039	2.02548	2.07911	11.95	6.8	0	0	2.54699	7.1	1.31	63.908	7.68781	3.6	3.56548	12.5914	10.6858
201198	2020	Zhejiang Longquan Rural Commercial Bank Co., Ltd.	Zhejiang	23.6748	10.0057	5.68423	6.44807	0.99	0.91905	1.36039	2.02548	12.14	3.6	0	1	2.21466	6.8	0.97	70.3418	3.56548	8.7	14.4564	11.95	7.68781
201198	2021	Zhejiang Longquan Rural Commercial Bank Co., Ltd.	Zhejiang	18.938	10.0717	4.95178	5.68423	0.88	0.899662	0.91905	1.36039	12.98	8.7	1	0	2.14367	3.6	0.99	71.1691	14.4564	3.1	4.96294	12.14	3.56548
201198	2022	Zhejiang Longquan Rural Commercial Bank Co., Ltd.	Zhejiang	18.9725	10.1454	4.53335	4.95178	0.88	0.49682	0.899662	0.91905	13.6	3.1	1	1	1.68365	8.7	0.88	71.17	4.96294	5	5.26315	12.98	14.4564
201200	2019	Zhejiang Qingtian Rural Commercial Bank Co., Ltd.	Zhejiang	30.3243	10.2926	7.10527	8.19067	1.51	1.86644	3.10373	2.95922	11.4029	6.8	0	0	2.00695	7.1	2.03	58.366	7.68781	3.6	3.56548	11.819	10.6858
201200	2020	Zhejiang Qingtian Rural Commercial Bank Co., Ltd.	Zhejiang	27.7448	10.3643	5.60691	7.10527	1.44	1.21698	1.86644	3.10373	9.8276	3.6	0	1	1.50601	6.8	1.51	62.217	3.56548	8.7	14.4564	11.4029	7.68781
201200	2021	Zhejiang Qingtian Rural Commercial Bank Co., Ltd.	Zhejiang	26.0009	10.4178	4.19615	5.60691	0.89	1.01733	1.21698	1.86644	9.7801	8.7	1	0	1.51532	3.6	1.44	68.1445	14.4564	3.1	4.96294	9.8276	3.56548
201200	2022	Zhejiang Qingtian Rural Commercial Bank Co., Ltd.	Zhejiang	21.6263	10.4905	4.35131	4.19615	0.87	0.805795	1.01733	1.21698	9.5177	3.1	1	1	1.42741	8.7	0.89	70.2391	4.96294	5	5.26315	9.7801	14.4564
201208	2019	Zhejiang Quzhou Kecheng Rural Commercial Bank Co., Ltd.	Zhejiang	10.2953	10.3212	8.05079	8.11473	1.06	1.92102	2.71702	2.3477	11.02	6.8	0	0	2.83044	7.1	1.44	64.7966	7.68781	3.6	3.56548	9.53	10.6858
201208	2020	Zhejiang Quzhou Kecheng Rural Commercial Bank Co., Ltd.	Zhejiang	14.2921	10.4215	7.69755	8.05079	1.42	1.37773	1.92102	2.71702	11.17	3.6	0	1	2.02148	6.8	1.06	58.5609	3.56548	8.7	14.4564	11.02	7.68781
201208	2021	Zhejiang Quzhou Kecheng Rural Commercial Bank Co., Ltd.	Zhejiang	18.0095	10.4528	5.55436	7.69755	0.86	0.774886	1.37773	1.92102	11.71	8.7	1	0	1.8277	3.6	1.42	62.706	14.4564	3.1	4.96294	11.17	3.56548
201208	2022	Zhejiang Quzhou Kecheng Rural Commercial Bank Co., Ltd.	Zhejiang	19.3246	10.5017	4.54552	5.55436	0.85	0.85402	0.774886	1.37773	11.42	3.1	1	1	1.78829	8.7	0.86	66.1683	4.96294	5	5.26315	11.71	14.4564
201209	2019	Zhejiang Pan’an Rural Commercial Bank Co., Ltd.	Zhejiang	17.9588	10.0789	7.87653	8.07285	0.87	1.85216	2.46039	1.47531	14.6	6.8	0	0	2.83828	7.1	1.03	56.8939	7.68781	3.6	3.56548	14.0221	10.6858
201209	2020	Zhejiang Pan’an Rural Commercial Bank Co., Ltd.	Zhejiang	27.4902	10.1256	8.13041	7.87653	1.2	1.75869	1.85216	2.46039	14.68	3.6	0	1	2.51228	6.8	0.87	60.0095	3.56548	8.7	14.4564	14.6	7.68781
201209	2021	Zhejiang Pan’an Rural Commercial Bank Co., Ltd.	Zhejiang	20.8945	10.2029	7.36073	8.13041	0.8	1.15216	1.75869	1.85216	13.4679	8.7	1	0	2.15592	3.6	1.2	65.4244	14.4564	3.1	4.96294	14.68	3.56548
201209	2022	Zhejiang Pan’an Rural Commercial Bank Co., Ltd.	Zhejiang	19.7283	10.2604	5.87941	7.36073	0.89	0.575359	1.15216	1.75869	13.69	3.1	1	1	1.7993	8.7	0.8	67.541	4.96294	5	5.26315	13.4679	14.4564
201210	2019	Zhejiang Pujiang Rural Commercial Bank Co., Ltd.	Zhejiang	15.2049	10.1181	8.01218	8.26401	1.25	1.67981	2.20216	1.89704	11.9226	6.8	0	0	2.17785	7.1	1.43	59.2554	7.68781	3.6	3.56548	13.45	10.6858
201210	2020	Zhejiang Pujiang Rural Commercial Bank Co., Ltd.	Zhejiang	27.1236	10.1734	7.02479	8.01218	1.24	1.78308	1.67981	2.20216	10.55	3.6	0	1	2.13236	6.8	1.25	65.6224	3.56548	8.7	14.4564	11.9226	7.68781
201210	2021	Zhejiang Pujiang Rural Commercial Bank Co., Ltd.	Zhejiang	20.3625	10.2602	6.23597	7.02479	0.92	1.00157	1.78308	1.67981	10.36	8.7	1	0	1.81101	3.6	1.24	63.9985	14.4564	3.1	4.96294	10.55	3.56548
201210	2022	Zhejiang Pujiang Rural Commercial Bank Co., Ltd.	Zhejiang	22.8488	10.3325	5.39087	6.23597	0.9	0.786719	1.00157	1.78308	10.46	3.1	1	1	1.74126	8.7	0.92	65.9936	4.96294	5	5.26315	10.36	14.4564
201212	2019	Zhejiang Daishan Rural Commercial Bank Co., Ltd.	Zhejiang	9.88034	9.99708	6.68468	6.55529	1.69	0.440269	2.4328	3.07688	10.93	6.8	0	0	1.05117	7.1	1.87	49.7034	7.68781	3.6	3.56548	10.4	10.6858
201212	2020	Zhejiang Daishan Rural Commercial Bank Co., Ltd.	Zhejiang	29.7453	10.0803	5.35652	6.68468	1.32	0.522554	0.440269	2.4328	9.3651	3.6	0	1	1.00482	6.8	1.69	52.4911	3.56548	8.7	14.4564	10.93	7.68781
201212	2021	Zhejiang Daishan Rural Commercial Bank Co., Ltd.	Zhejiang	20.2624	10.1475	3.74389	5.35652	0.82	0.298333	0.522554	0.440269	9.3707	8.7	1	0	1.02721	3.6	1.32	53.0788	14.4564	3.1	4.96294	9.3651	3.56548
201212	2022	Zhejiang Daishan Rural Commercial Bank Co., Ltd.	Zhejiang	14.4469	10.1979	4.04885	3.74389	0.85	0.271803	0.298333	0.522554	10.0931	3.1	1	1	1.06525	8.7	0.82	54.2637	4.96294	5	5.26315	9.3707	14.4564
201214	2019	Zhejiang Haiyan Rural Commercial Bank Co., Ltd.	Zhejiang	23.0359	10.3406	5.35865	5.83147	1.14	0.764093	1.5248	0.931072	11.09	6.8	0	0	1.58889	7.1	0.97	61.5467	7.68781	3.6	3.56548	11.2736	10.6858
201214	2020	Zhejiang Haiyan Rural Commercial Bank Co., Ltd.	Zhejiang	29.3115	10.4365	4.71081	5.35865	1.13	0.625578	0.764093	1.5248	10.0745	3.6	0	1	1.37139	6.8	1.14	63.3733	3.56548	8.7	14.4564	11.09	7.68781
201214	2021	Zhejiang Haiyan Rural Commercial Bank Co., Ltd.	Zhejiang	23.9688	10.4922	3.50102	4.71081	0.82	0.637994	0.625578	0.764093	10.0718	8.7	1	0	1.47723	3.6	1.13	68.1201	14.4564	3.1	4.96294	10.0745	3.56548
201214	2022	Zhejiang Haiyan Rural Commercial Bank Co., Ltd.	Zhejiang	14.5876	10.5411	3.49176	3.50102	0.76	0.633041	0.637994	0.625578	10.14	3.1	1	1	1.56325	8.7	0.82	70.078	4.96294	5	5.26315	10.0718	14.4564
201216	2019	Ningbo Yongcheng Rural Commercial Bank Co., Ltd.	Zhejiang	16.777	10.377	2.55071	3.32645	0.7	1.3249	1.01518	0.981563	10.02	6.8	0	0	1.45624	7.1	1.38	58.6873	7.68781	3.6	3.56548	10.9444	10.6858
201216	2020	Ningbo Yongcheng Rural Commercial Bank Co., Ltd.	Zhejiang	42.7975	10.4526	1.84248	2.55071	0.96	0.260661	1.3249	1.01518	10.89	3.6	0	1	0.961119	6.8	0.7	69.8979	3.56548	8.7	14.4564	10.02	7.68781
201216	2021	Ningbo Yongcheng Rural Commercial Bank Co., Ltd.	Zhejiang	24.4901	10.5733	2.5177	1.84248	0.88	1.00014	0.260661	1.3249	9.13	8.7	1	0	1.24375	3.6	0.96	66.2449	14.4564	3.1	4.96294	10.89	3.56548
201216	2022	Ningbo Yongcheng Rural Commercial Bank Co., Ltd.	Zhejiang	23.5781	10.6616	2.45357	2.5177	0.88	0.878689	1.00014	0.260661	8.52	3.1	1	1	1.27053	8.7	0.88	66.7717	4.96294	5	5.26315	9.13	14.4564
201217	2019	Ningbo Zhenhai Rural Commercial Bank Co., Ltd.	Zhejiang	16.7669	10.2306	4.73208	5.02106	0.95	0.891961	1.24016	2.28289	12.42	6.8	0	0	1.42172	7.1	1.42	55.0151	7.68781	3.6	3.56548	12.75	10.6858
201217	2020	Ningbo Zhenhai Rural Commercial Bank Co., Ltd.	Zhejiang	36.9195	10.3361	4.0194	4.73208	0.91	0.673944	0.891961	1.24016	10.91	3.6	0	1	1.30185	6.8	0.95	58.6504	3.56548	8.7	14.4564	12.42	7.68781
201217	2021	Ningbo Zhenhai Rural Commercial Bank Co., Ltd.	Zhejiang	17.7099	10.3982	3.1795	4.0194	0.82	0.540062	0.673944	0.891961	10.39	8.7	1	0	1.3692	3.6	0.91	59.2156	14.4564	3.1	4.96294	10.91	3.56548
201217	2022	Ningbo Zhenhai Rural Commercial Bank Co., Ltd.	Zhejiang	26.703	10.5051	2.83661	3.1795	0.74	0.760815	0.540062	0.673944	10.17	3.1	1	1	1.3257	8.7	0.82	58.5549	4.96294	5	5.26315	10.39	14.4564
201218	2019	Ningbo Beilun Rural Commercial Bank Co., Ltd.	Zhejiang	15.5992	10.4044	3.79233	4.23724	0.77	0.376271	1.12933	0.780089	12.04	6.8	0	0	1.39869	7.1	0.93	60.1891	7.68781	3.6	3.56548	12.4	10.6858
201218	2020	Ningbo Beilun Rural Commercial Bank Co., Ltd.	Zhejiang	26.2332	10.4868	3.23748	3.79233	1.2	0.229779	0.376271	1.12933	10.45	3.6	0	1	1.06716	6.8	0.77	62.4858	3.56548	8.7	14.4564	12.04	7.68781
201218	2021	Ningbo Beilun Rural Commercial Bank Co., Ltd.	Zhejiang	25.2328	10.5538	2.53451	3.23748	0.72	0.532783	0.229779	0.376271	9.32	8.7	1	0	1.16593	3.6	1.2	66.4862	14.4564	3.1	4.96294	10.45	3.56548
201218	2022	Ningbo Beilun Rural Commercial Bank Co., Ltd.	Zhejiang	23.298	10.6529	2.61722	2.53451	0.6	0.588853	0.532783	0.229779	9.6	3.1	1	1	1.12968	8.7	0.72	65.305	4.96294	5	5.26315	9.32	14.4564
201221	2019	Zhejiang Chun’an Rural Commercial Bank Co., Ltd.	Zhejiang	14.2208	10.1374	9.91291	8.54331	0.95	1.97057	2.48506	2.27411	11.5729	6.8	0	0	2.50178	7.1	1.19	70.3344	7.68781	3.6	3.56548	12.2938	10.6858
201221	2020	Zhejiang Chun’an Rural Commercial Bank Co., Ltd.	Zhejiang	15.3665	10.2232	10.1351	9.91291	1.23	1.80209	1.97057	2.48506	10.9768	3.6	0	1	2.19734	6.8	0.95	66.7721	3.56548	8.7	14.4564	11.5729	7.68781
201221	2021	Zhejiang Chun’an Rural Commercial Bank Co., Ltd.	Zhejiang	17.9392	10.2682	9.1128	10.1351	0.86	1.53123	1.80209	1.97057	10.8877	8.7	1	0	2.09514	3.6	1.23	70.0323	14.4564	3.1	4.96294	10.9768	3.56548
201221	2022	Zhejiang Chun’an Rural Commercial Bank Co., Ltd.	Zhejiang	15.1367	10.3379	8.56825	9.1128	0.88	1.2456	1.53123	1.80209	10.8569	3.1	1	1	1.85725	8.7	0.86	68.2766	4.96294	5	5.26315	10.8877	14.4564
201242	2019	Zhuhai Rural Commercial Bank Co., Ltd.	Guangdong	5.92867	10.7793	3.09472	4.68908	1.3	0.890692	0.981731	0.49732	12.87	6.15	0	0	1.61418	6.81	1.92	46.3983	8.04611	2.25	2.93064	12.8	9.05249
201242	2020	Zhuhai Rural Commercial Bank Co., Ltd.	Guangdong	19.7128	10.8043	2.87246	3.09472	1.27	1.19474	0.890692	0.981731	12.33	2.25	0	0	1.57157	6.15	1.3	52.3157	2.93064	8.1	12.2066	12.87	8.04611
201242	2021	Zhuhai Rural Commercial Bank Co., Ltd.	Guangdong	13.1893	10.8326	2.71352	2.87246	1.25	0.856791	1.19474	0.890692	11.89	8.1	1	0	1.34815	2.25	1.27	55.3039	12.2066	1.9	3.52718	12.33	2.93064
201242	2022	Zhuhai Rural Commercial Bank Co., Ltd.	Guangdong	12.0184	10.9001	2.69565	2.71352	1.38	0.456057	0.856791	1.19474	17.19	1.9	1	1	1.07681	8.1	1.25	53.03	3.52718	5	5.26315	11.89	12.2066
201252	2019	Anhui Lujiang Rural Commercial Bank Co., Ltd.	Anhui	15.5497	10.2776	5.73595	6.26371	3.35	2.13416	2.74634	1.91983	10.29	7.3	0	0	1.81703	8.02	3.96	52.3233	8.33433	3.7	3.30032	9.83	14.6066
201252	2020	Anhui Lujiang Rural Commercial Bank Co., Ltd.	Anhui	16.6835	10.3208	5.07234	5.73595	3.23	2.06203	2.13416	2.74634	9.45	3.7	0	0	1.51149	7.3	3.35	54.8453	3.30032	8.2	11.8327	10.29	8.33433
201252	2021	Anhui Lujiang Rural Commercial Bank Co., Ltd.	Anhui	11.8159	10.3706	4.49609	5.07234	2.44	0.572051	2.06203	2.13416	9.86	8.2	1	1	1.16404	3.7	3.23	54.1406	11.8327	3.5	5.82589	9.45	3.30032
201252	2022	Anhui Lujiang Rural Commercial Bank Co., Ltd.	Anhui	9.85153	10.4124	4.1406	4.49609	2.26	0.554059	0.572051	2.06203	11.7	3.5	1	1	1.00634	8.2	2.44	53.7758	5.82589	6.5	6.95187	9.86	11.8327
201261	2019	Jiujiang Rural Commercial Bank Co., Ltd.	Jiangxi	14.7391	10.2337	4.21062	5.55967	2.08	1.29808	1.5708	1.86843	10.97	7.9	0	0	1.51025	8.7	3.36	62.9214	8.5875	3.8	4.51878	11.55	12.398
201261	2020	Jiujiang Rural Commercial Bank Co., Ltd.	Jiangxi	13.5998	10.2711	3.26033	4.21062	1.99	0.941897	1.29808	1.5708	11.09	3.8	0	0	1.29229	7.9	2.08	65.1903	4.51878	8.9	15.6926	10.97	8.5875
201261	2021	Jiujiang Rural Commercial Bank Co., Ltd.	Jiangxi	13.943	10.3462	3.94358	3.26033	1.98	0.88017	0.941897	1.29808	9.79	8.9	1	1	1.18074	3.8	1.99	62.8282	15.6926	4.7	7.53291	11.09	4.51878
201261	2022	Jiujiang Rural Commercial Bank Co., Ltd.	Jiangxi	13.7893	10.3124	3.61775	3.94358	1.62	0.709815	0.88017	0.941897	10.43	4.7	1	1	1.22455	8.9	1.98	77.008	7.53291	7	7.52687	9.79	15.6926
201266	2019	Xiangtan Rural Commercial Bank Co., Ltd.	Hunan	7.74565	10.3048	5.02768	5.01036	3.3	1.27902	2.14139	2.05258	9.7	7.6	0	0	1.21019	7.8	4.92	54.6467	9.81143	3.8	4.13201	10.22	7.39494
201266	2020	Xiangtan Rural Commercial Bank Co., Ltd.	Hunan	15.12	10.2741	4.26782	5.02768	2.77	1.00483	1.27902	2.14139	9.6787	3.8	0	1	1.3516	7.6	3.3	66.9806	4.13201	7.6	10.04	9.7	9.81143
201266	2021	Xiangtan Rural Commercial Bank Co., Ltd.	Hunan	6.2205	10.3163	4.72057	4.26782	3.12	1.42589	1.00483	1.27902	8.6059	7.6	1	1	1.51038	3.8	2.77	64.8716	10.04	4.5	6.46838	9.6787	4.13201
201266	2022	Xiangtan Rural Commercial Bank Co., Ltd.	Hunan	12.3323	10.3389	4.02148	4.72057	2.8	0.534229	1.42589	1.00483	9.03	4.5	1	0	1.24139	7.6	3.12	68.6175	6.46838	6.5	6.95187	8.6059	10.04
201304	2019	Foshan Rural Commercial Bank Co., Ltd.	Guangdong	67.418	11.1521	3.13281	3.96281	0.89	0.14055	1.00887	1.24517	17.54	6.15	0	0	1.23586	6.81	1.06	54.7358	8.04611	2.25	2.93064	13.03	9.05249
201304	2020	Foshan Rural Commercial Bank Co., Ltd.	Guangdong	9.13553	11.2102	2.89217	3.13281	1.15	0.284736	0.14055	1.00887	18.23	2.25	0	0	1.15193	6.15	0.89	52.1207	2.93064	8.1	12.2066	17.54	8.04611
201304	2021	Foshan Rural Commercial Bank Co., Ltd.	Guangdong	9.32294	11.2252	2.60592	2.89217	0.74	0.0160738	0.284736	0.14055	17.78	8.1	1	0	1.0032	2.25	1.15	54.818	12.2066	1.9	3.52718	18.23	2.93064
201304	2022	Foshan Rural Commercial Bank Co., Ltd.	Guangdong	4.40592	11.2476	2.54199	2.60592	0.91	0.0703641	0.0160738	0.284736	16.79	1.9	1	1	1.00229	8.1	0.74	54.3161	3.52718	5	5.26315	17.78	12.2066
201305	2019	Fujian Longyan Rural Commercial Bank Co., Ltd.	Fujian	13.1488	10.2154	7.38293	6.96521	1.65	0.964928	2.62915	3.59018	14.44	7.45	0	0	2.27728	8.35	2.6	53.9749	9.40558	3.15	3.02876	13.33	14.3173
201305	2020	Fujian Longyan Rural Commercial Bank Co., Ltd.	Fujian	12.8822	10.2737	7.44688	7.38293	1.44	1.61975	0.964928	2.62915	15.06	3.15	0	1	2.10633	7.45	1.65	53.303	3.02876	7.95	13.6613	14.44	9.40558
201305	2021	Fujian Longyan Rural Commercial Bank Co., Ltd.	Fujian	13.2457	10.3274	6.25094	7.44688	1.19	0.825457	1.61975	0.964928	14.66	7.95	1	0	1.72206	3.15	1.44	52.6499	13.6613	4.7	7.14965	15.06	3.02876
201305	2022	Fujian Longyan Rural Commercial Bank Co., Ltd.	Fujian	14.2432	10.372	5.42078	6.25094	1.19	0.363049	0.825457	1.61975	14.25	4.7	1	1	1.31867	7.95	1.19	53.7985	7.14965	6	6.38298	14.66	13.6613
201311	2019	Shandong Juxian Rural Commercial Bank Co., Ltd.	Shandong	26.8411	10.4436	5.02648	6.34681	4.36	1.63601	2.94821	2.43703	9.47	5.3	0	0	1.15392	6.3	5.85	48.2621	5.83897	3.5	3.20056	10.28	5.77154
201311	2020	Shandong Juxian Rural Commercial Bank Co., Ltd.	Shandong	18.6827	10.4985	4.72569	5.02648	3.46	1.22359	1.63601	2.94821	9.89	3.5	0	0	0.862144	5.3	4.36	50.2434	3.20056	8.3	13.8421	9.47	5.83897
201311	2021	Shandong Juxian Rural Commercial Bank Co., Ltd.	Shandong	17.655	10.548	4.00946	4.72569	2.47	0.807943	1.22359	1.63601	8.81	8.3	1	1	0.877592	3.5	3.46	52.3538	13.8421	3.9	5.50238	9.89	3.20056
201311	2022	Shandong Juxian Rural Commercial Bank Co., Ltd.	Shandong	9.36616	10.5897	4.03504	4.00946	2.46	0.819558	0.807943	1.22359	8.36	3.9	1	1	0.813049	8.3	2.47	52.002	5.50238	5	5.26316	8.81	13.8421
201350	2019	Shanxi Qingxu Rural Commercial Bank Co., Ltd.	Shanxi	5.42912	10.2461	4.33579	4.07385	1.5	0.384952	1.75447	0.969139	12.12	6.1	0	1	1.86075	6.6	1.27	46.6162	6.28821	3.6	5.15264	12.09	10.1756
201350	2020	Shanxi Qingxu Rural Commercial Bank Co., Ltd.	Shanxi	8.98808	10.2586	3.74457	4.33579	1.22	1.15067	0.384952	1.75447	11.84	3.6	0	0	1.69094	6.1	1.5	49.062	5.15264	9.3	28.2291	12.12	6.28821
201350	2021	Shanxi Qingxu Rural Commercial Bank Co., Ltd.	Shanxi	11.2233	10.3085	3.25971	3.74457	1.1	0.552201	1.15067	0.384952	14.01	9.3	1	1	1.52519	3.6	1.22	48.3996	28.2291	4.4	12.1213	11.84	5.15264
201350	2022	Shanxi Qingxu Rural Commercial Bank Co., Ltd.	Shanxi	0.435941	10.3578	4.27545	3.25971	1.4	0.320473	0.552201	1.15067	17.52	4.4	1	1	0.862762	9.3	1.1	43.4777	12.1213	6	6.38297	14.01	28.2291
201383	2019	Fujian Shaxian Rural Commercial Bank Co., Ltd.	Fujian	12.6095	9.76644	4.12723	4.8811	2.51	3.73609	5.07647	5.57108	13	7.45	0	0	2.23528	8.35	2.96	53.6198	9.40558	3.15	3.02876	11.98	14.3173
201383	2020	Fujian Shaxian Rural Commercial Bank Co., Ltd.	Fujian	12.3888	9.80094	6.29412	4.12723	2.36	3.07894	3.73609	5.07647	14.94	3.15	0	1	1.94145	7.45	2.51	56.9485	3.02876	7.95	13.6613	13	9.40558
201383	2021	Fujian Shaxian Rural Commercial Bank Co., Ltd.	Fujian	5.35343	9.82945	7.01421	6.29412	1.8	1.39417	3.07894	3.73609	14.96	7.95	1	0	1.64312	3.15	2.36	56.703	13.6613	4.7	7.14965	14.94	3.02876
201383	2022	Fujian Shaxian Rural Commercial Bank Co., Ltd.	Fujian	16.6096	9.87212	7.41989	7.01421	1.29	0.57469	1.39417	3.07894	14.28	4.7	1	1	1.64291	7.95	1.8	60.0955	7.14965	6	6.38298	14.96	13.6613
201388	2019	Fuyang Yingquan Rural Commercial Bank Co., Ltd.	Anhui	16.6143	10.3513	4.75304	4.1236	1.85	2.01169	1.22509	1.26767	13.35	7.3	0	0	3.12278	8.02	1.86	59.6904	8.33433	3.7	3.30032	13.06	14.6066
201388	2020	Fuyang Yingquan Rural Commercial Bank Co., Ltd.	Anhui	16.9935	10.3848	4.9007	4.75304	2.7	2.46243	2.01169	1.22509	11.901	3.7	0	0	2.7834	7.3	1.85	64.762	3.30032	8.2	11.8327	13.35	8.33433
201388	2021	Fuyang Yingquan Rural Commercial Bank Co., Ltd.	Anhui	17.1908	10.4394	4.59662	4.9007	2.65	1.41798	2.46243	2.01169	10.9623	8.2	1	1	1.80993	3.7	2.7	66.3722	11.8327	3.5	5.82589	11.901	3.30032
201388	2022	Fuyang Yingquan Rural Commercial Bank Co., Ltd.	Anhui	16.5374	10.4898	4.12425	4.59662	2.23	1.50216	1.41798	2.46243	10.2136	3.5	1	1	1.727	8.2	2.65	68.5118	5.82589	6.5	6.95187	10.9623	11.8327
201535	2019	Hunan Huarong Rural Commercial Bank Co., Ltd.	Hunan	15.5466	9.92038	7.30625	8.25059	4.49	2.13082	4.67423	4.73553	10.19	7.6	0	0	1.47652	7.8	4.89	44.2472	9.81143	3.8	4.13201	10	7.39494
201535	2020	Hunan Huarong Rural Commercial Bank Co., Ltd.	Hunan	21.9207	9.97082	5.89687	7.30625	3.39	2.27935	2.13082	4.67423	9.91	3.8	0	1	1.89703	7.6	4.49	47.3109	4.13201	7.6	10.04	10.19	9.81143
201535	2021	Hunan Huarong Rural Commercial Bank Co., Ltd.	Hunan	12.5207	10.0215	5.97626	5.89687	4.86	2.801	2.27935	2.13082	9.28	7.6	1	1	1.45492	3.8	3.39	47.4143	10.04	4.5	6.46838	9.91	4.13201
201535	2022	Hunan Huarong Rural Commercial Bank Co., Ltd.	Hunan	11.9331	10.0573	5.21732	5.97626	4.25	2.01986	2.801	2.27935	8.61	4.5	1	0	1.03836	7.6	4.86	48.3986	6.46838	6.5	6.95187	9.28	10.04
201559	2019	Xinjiang Aksu Rural Commercial Bank Co., Ltd.	Xinjiang	25.3141	10.3651	4.55387	5.16281	1.41	1.27675	1.62794	1.48145	12.81	6.2	0	0	2.20564	6.1	1.58	55.1301	6.14955	3.4	1.4976	12.79	14.7808
201559	2020	Xinjiang Aksu Rural Commercial Bank Co., Ltd.	Xinjiang	24.6257	10.4356	4.03445	4.55387	1.19	1.37809	1.27675	1.62794	11.89	3.4	0	0	1.91328	6.2	1.41	58.0953	1.4976	7.2	18.1937	12.81	6.14955
201559	2021	Xinjiang Aksu Rural Commercial Bank Co., Ltd.	Xinjiang	8.3405	10.4802	4.82339	4.03445	1.95	0.824445	1.37809	1.27675	12.9	7.2	1	1	1.81136	3.4	1.19	57.2612	18.1937	3.2	8.76517	11.89	1.4976
201559	2022	Xinjiang Aksu Rural Commercial Bank Co., Ltd.	Xinjiang	10.0521	10.5145	3.93805	4.82339	2.32	0.174292	0.824445	1.37809	14.63	3.2	1	0	1.59889	7.2	1.95	57.5979	8.76517	7	7.52688	12.9	18.1937
201602	2019	Shanxi Changzhi Lidu Rural Commercial Bank Co., Ltd.	Shanxi	9.4567	10.135	4.73464	5.27699	2.89	1.91215	1.51796	2.24505	9.1	6.1	0	1	1.65044	6.6	2.88	35.5581	6.28821	3.6	5.15264	9.33	10.1756
201602	2020	Shanxi Changzhi Lidu Rural Commercial Bank Co., Ltd.	Shanxi	27.3544	10.1609	4.17235	4.73464	2.27	1.66252	1.91215	1.51796	8.47	3.6	0	0	1.43355	6.1	2.89	42.4131	5.15264	9.3	28.2291	9.1	6.28821
201602	2021	Shanxi Changzhi Lidu Rural Commercial Bank Co., Ltd.	Shanxi	19.4796	10.2319	4.3038	4.17235	1.9	2.11256	1.66252	1.91215	8.61	9.3	1	1	1.50344	3.6	2.27	43.0876	28.2291	4.4	12.1213	8.47	5.15264
201602	2022	Shanxi Changzhi Lidu Rural Commercial Bank Co., Ltd.	Shanxi	37.0609	10.309	2.98918	4.3038	1.4	1.72213	2.11256	1.66252	8.6	4.4	1	1	1.42851	9.3	1.9	48.7861	12.1213	6	6.38297	8.61	28.2291
201610	2019	Shaanxi Qinnong Rural Commercial Bank Co., Ltd.	Shaanxi	1.43429	11.3179	4.50012	4.9893	3.03	1.23585	1.90639	0.375863	12.98	6	0	0	1.43716	8.1	3.2	52.7598	7.73243	2.05	0.8567	12.56	11.4953
201610	2020	Shaanxi Qinnong Rural Commercial Bank Co., Ltd.	Shaanxi	42.5434	11.4487	4.36582	4.50012	2.73	0.861937	1.23585	1.90639	8.71	2.05	0	1	1.04933	6	3.03	55.5695	0.8567	6.45	15.7897	12.98	7.73243
201610	2021	Shaanxi Qinnong Rural Commercial Bank Co., Ltd.	Shaanxi	25.9585	11.5297	3.86451	4.36582	2.42	0.699219	0.861937	1.23585	8.5	6.45	1	0	0.945363	2.05	2.73	57.7077	15.7897	4.3	8.8009	8.71	0.8567
201610	2022	Shaanxi Qinnong Rural Commercial Bank Co., Ltd.	Shaanxi	11.2941	11.6088	3.49928	3.86451	2.07	0.628686	0.699219	0.861937	8.4	4.3	1	1	0.844477	6.45	2.42	53.3303	8.8009	5.5	5.82009	8.5	15.7897
201627	2019	Xinjiang Changji Rural Commercial Bank Co., Ltd.	Xinjiang	11.8003	10.4033	4.4816	4.64376	2.26	1.77472	2.46244	1.88519	11.38	6.2	0	0	2.26814	6.1	2.18	52.6311	6.14955	3.4	1.4976	13.33	14.7808
201627	2020	Xinjiang Changji Rural Commercial Bank Co., Ltd.	Xinjiang	24.5987	10.4221	3.16813	4.4816	2.42	2.3881	1.77472	2.46244	9.6	3.4	0	0	1.94753	6.2	2.26	61.9443	1.4976	7.2	18.1937	11.38	6.14955
201627	2021	Xinjiang Changji Rural Commercial Bank Co., Ltd.	Xinjiang	8.0631	10.4504	3.78131	3.16813	2.46	2.69258	2.3881	1.77472	9.45	7.2	1	1	2.20173	3.4	2.42	63.1251	18.1937	3.2	8.76517	9.6	1.4976
201627	2022	Xinjiang Changji Rural Commercial Bank Co., Ltd.	Xinjiang	8.84299	10.4671	3.87849	3.78131	2.42	1.65419	2.69258	2.3881	9.47	3.2	1	0	1.6013	7.2	2.46	66.185	8.76517	7	7.52688	9.45	18.1937
201664	2019	Hebei Zhengding Rural Commercial Bank Co., Ltd.	Hebei	4.99778	10.426	3.30161	3.77952	1.62	0.498425	0.809527	0.849522	14.66	6.7	0	0	2.52669	6.5	1.69	51.0987	7.64416	3.8	2.95979	15.92	6.05027
201664	2020	Hebei Zhengding Rural Commercial Bank Co., Ltd.	Hebei	8.05191	10.4587	4.56317	3.30161	4.38	2.57609	0.498425	0.809527	14.79	3.8	0	0	2.05469	6.7	1.62	51.8947	2.95979	6.5	12.171	14.66	7.64416
201664	2021	Hebei Zhengding Rural Commercial Bank Co., Ltd.	Hebei	3.2512	10.4701	6.50986	4.56317	4.84	3.05918	2.57609	0.498425	14.73	6.5	1	0	2.28662	3.8	4.38	53.2713	12.171	3.8	4.88476	14.79	2.95979
201664	2022	Hebei Zhengding Rural Commercial Bank Co., Ltd.	Hebei	14.9507	10.5267	6.51568	6.50986	4.2	1.79069	3.05918	2.57609	13.68	3.8	1	1	1.79087	6.5	4.84	53.7564	4.88476	6	6.38297	14.73	12.171
201690	2019	Jiangxi Xinjian Rural Commercial Bank Co., Ltd.	Jiangxi	12.2312	10.217	5.75846	5.50342	2.41	2.43483	2.57571	2.91602	13.23	7.9	0	0	2.72986	8.7	2.98	64.5475	8.5875	3.8	4.51878	12.19	12.398
201690	2020	Jiangxi Xinjian Rural Commercial Bank Co., Ltd.	Jiangxi	10.7521	10.2322	5.82098	5.75846	3.71	2.21552	2.43483	2.57571	13.04	3.8	0	0	2.46778	7.9	2.41	69.1928	4.51878	8.9	15.6926	13.23	8.5875
201690	2021	Jiangxi Xinjian Rural Commercial Bank Co., Ltd.	Jiangxi	2.19752	10.2493	5.85456	5.82098	3.92	3.17835	2.21552	2.43483	12.34	8.9	1	1	2.45642	3.8	3.71	67.9015	15.6926	4.7	7.53291	13.04	4.51878
201690	2022	Jiangxi Xinjian Rural Commercial Bank Co., Ltd.	Jiangxi	3.39915	10.2725	4.26273	5.85456	3.82	2.85518	3.17835	2.21552	12.54	4.7	1	1	1.95035	8.9	3.92	65.4685	7.53291	7	7.52687	12.34	15.6926
201693	2019	Zhangjiajie Rural Commercial Bank Co., Ltd.	Hunan	11.5922	9.97069	4.82195	4.475	2.19	1.21849	1.55943	1.47215	12.22	7.6	0	0	2.37121	7.8	2.3	65.9369	9.81143	3.8	4.13201	13.3	7.39494
201693	2020	Zhangjiajie Rural Commercial Bank Co., Ltd.	Hunan	11.6128	10.0217	4.84417	4.82195	1.89	1.71945	1.21849	1.55943	10.63	3.8	0	1	2.26002	7.6	2.19	65.4531	4.13201	7.6	10.04	12.22	9.81143
201693	2021	Zhangjiajie Rural Commercial Bank Co., Ltd.	Hunan	11.8009	10.0667	4.51222	4.84417	2.39	0.881246	1.71945	1.21849	10.79	7.6	1	1	1.92432	3.8	1.89	65.7395	10.04	4.5	6.46838	10.63	4.13201
201693	2022	Zhangjiajie Rural Commercial Bank Co., Ltd.	Hunan	10.095	10.1021	4.67975	4.51222	2.34	1.46636	0.881246	1.71945	11.14	4.5	1	0	1.97476	7.6	2.39	66.6958	6.46838	6.5	6.95187	10.79	10.04
201716	2019	Liangshan Rural Commercial Bank Co., Ltd.	Sichuan	10.8736	10.8323	7.70544	8.17574	3.95	2.00606	1.88079	3.13571	11.21	7.4	0	0	1.46007	8	4.95	38.681	8.06872	3.8	4.61112	11.72	13.1828
201716	2020	Liangshan Rural Commercial Bank Co., Ltd.	Sichuan	24.0238	10.9084	5.52126	7.70544	2.69	1.02084	2.00606	1.88079	11.87	3.8	0	0	1.24155	7.4	3.95	39.3278	4.61112	8.2	11.5179	11.21	8.06872
201716	2021	Liangshan Rural Commercial Bank Co., Ltd.	Sichuan	23.619	10.9598	4.17218	5.52126	2.16	0.433213	1.02084	2.00606	11.82	8.2	1	0	1.24833	3.8	2.69	42.5835	11.5179	2.9	4.92124	11.87	4.61112
201716	2022	Liangshan Rural Commercial Bank Co., Ltd.	Sichuan	21.1321	11.0034	3.36748	4.17218	1.74	0.477141	0.433213	1.02084	11.52	2.9	1	1	1.20236	8.2	2.16	46.2312	4.92124	6	6.38298	11.82	11.5179
201870	2019	Shandong Laiwu Rural Commercial Bank Co., Ltd.	Shandong	1.43459	10.4874	3.64778	4.23062	2.36	0.189198	1.05859	0.672172	9.43	5.3	0	0	0.71576	6.3	2.78	57.1247	5.83897	3.5	3.20056	9.68	5.77154
201870	2020	Shandong Laiwu Rural Commercial Bank Co., Ltd.	Shandong	17.666	10.5598	3.13102	3.64778	1.99	0.108632	0.189198	1.05859	9.33	3.5	0	0	0.580048	5.3	2.36	56.5171	3.20056	8.3	13.8421	9.43	5.83897
201870	2021	Shandong Laiwu Rural Commercial Bank Co., Ltd.	Shandong	16.1676	10.6095	2.57152	3.13102	1.62	0.359993	0.108632	0.189198	9.35	8.3	1	1	0.711921	3.5	1.99	58.2148	13.8421	3.9	5.50238	9.33	3.20056
201870	2022	Shandong Laiwu Rural Commercial Bank Co., Ltd.	Shandong	6.41204	10.6395	2.4737	2.57152	1.5	0.0778331	0.359993	0.108632	9.96	3.9	1	1	0.488507	8.3	1.62	57.7539	5.50238	5	5.26316	9.35	13.8421
201879	2019	Shanxi Changzi Rural Commercial Bank Co., Ltd.	Shanxi	10.0666	10.0723	4.99484	5.44862	2.36	0.705359	2.56173	1.09739	10.81	6.1	0	1	1.58534	6.6	2.74	54.048	6.28821	3.6	5.15264	12.45	10.1756
201879	2020	Shanxi Changzi Rural Commercial Bank Co., Ltd.	Shanxi	14.1723	10.0763	5.58932	4.99484	4.16	1.40833	0.705359	2.56173	10.56	3.6	0	0	1.6813	6.1	2.36	61.5384	5.15264	9.3	28.2291	10.81	6.28821
201879	2021	Shanxi Changzi Rural Commercial Bank Co., Ltd.	Shanxi	5.30662	10.1523	6.49116	5.58932	3.65	2.20952	1.40833	0.705359	9.93	9.3	1	1	1.71221	3.6	4.16	54.7424	28.2291	4.4	12.1213	10.56	5.15264
201879	2022	Shanxi Changzi Rural Commercial Bank Co., Ltd.	Shanxi	16.0085	10.2174	7.35642	6.49116	3.9524	2.54677	2.20952	1.40833	8.96	4.4	1	1	1.7889	9.3	3.65	55.2143	12.1213	6	6.38297	9.93	28.2291
201880	2019	Jilin Jiaohe Rural Commercial Bank Co., Ltd.	Jilin	11.3676	9.98081	6.78364	6.0241	4.89	0.00263887	0.0291105	0.0350617	0.74	3	0	0	1.61717	4.4	4.6992	30.6298	4.20311	2.3	4.51239	0.74	3.038
201880	2020	Jilin Jiaohe Rural Commercial Bank Co., Ltd.	Jilin	1.57435	10.0002	6.71033	6.78364	4.8396	0.00902874	0.00263887	0.0291105	1.9115	2.3	0	1	1.12396	3	4.89	29.7271	4.51239	6.5	7.40749	0.74	4.20311
201880	2021	Jilin Jiaohe Rural Commercial Bank Co., Ltd.	Jilin	3.74281	10.0065	6.48528	6.71033	6.3565	0.0250393	0.00902874	0.00263887	3.8297	6.5	1	0	0.87212	2.3	4.8396	30.3224	7.40749	1.9	0.711039	1.9115	4.51239
201880	2022	Jilin Jiaohe Rural Commercial Bank Co., Ltd.	Jilin	5.22267	10.0464	6.187	6.48528	6.5621	0.00458735	0.0250393	0.00902874	8.2135	1.9	1	0	1.47349	6.5	6.3565	29.0189	0.711039	6	6.38297	3.8297	7.40749
201884	2019	Fujian Changle Rural Commercial Bank Co., Ltd.	Fujian	14.7925	10.2661	4.09297	4.52328	0.99	1.32084	1.75201	1.65479	14.2878	7.45	0	0	2.95128	8.35	1.14	57.4403	9.40558	3.15	3.02876	13.74	14.3173
201884	2020	Fujian Changle Rural Commercial Bank Co., Ltd.	Fujian	10.4948	10.3394	4.27852	4.09297	0.98	1.71292	1.32084	1.75201	13.5094	3.15	0	1	2.53821	7.45	0.99	53.7077	3.02876	7.95	13.6613	14.2878	9.40558
201884	2021	Fujian Changle Rural Commercial Bank Co., Ltd.	Fujian	9.32078	10.3872	4.66157	4.27852	1.23	1.17795	1.71292	1.32084	13.3187	7.95	1	0	2.30294	3.15	0.98	52.8271	13.6613	4.7	7.14965	13.5094	3.02876
201884	2022	Fujian Changle Rural Commercial Bank Co., Ltd.	Fujian	2.27962	10.3979	4.50717	4.66157	2.46	1.75199	1.17795	1.71292	13.2287	4.7	1	1	2.02771	7.95	1.23	52.6102	7.14965	6	6.38298	13.3187	13.6613
201885	2019	Shandong Yucheng Rural Commercial Bank Co., Ltd.	Shandong	6.92406	10.1273	4.01324	4.01524	2.51	0.357535	1.95729	1.44638	7.87	5.3	0	0	0.766248	6.3	2.66	49.0248	5.83897	3.5	3.20056	8.83	5.77154
201885	2020	Shandong Yucheng Rural Commercial Bank Co., Ltd.	Shandong	12.026	10.1691	4.21185	4.01324	2.4974	0.142766	0.357535	1.95729	7.7987	3.5	0	0	0.422466	5.3	2.51	49.3671	3.20056	8.3	13.8421	7.87	5.83897
201885	2021	Shandong Yucheng Rural Commercial Bank Co., Ltd.	Shandong	11.5234	10.2177	3.75315	4.21185	2.4592	0.0566055	0.142766	0.357535	7.6039	8.3	1	1	0.324197	3.5	2.4974	49.4941	13.8421	3.9	5.50238	7.7987	3.20056
201885	2022	Shandong Yucheng Rural Commercial Bank Co., Ltd.	Shandong	5.45518	10.232	3.61509	3.75315	2.2891	0.908734	0.0566055	0.142766	5.8297	3.9	1	1	0.73009	8.3	2.4592	50.4694	5.50238	5	5.26316	7.6039	13.8421
201888	2019	Guangdong Sihui Rural Commercial Bank Co., Ltd.	Guangdong	6.12152	10.3128	3.52139	3.65226	1.5	1.2472	0.985565	0.987827	10.0987	6.15	0	0	2.01476	6.81	1.69	54.1646	8.04611	2.25	2.93064	10.07	9.05249
201888	2020	Guangdong Sihui Rural Commercial Bank Co., Ltd.	Guangdong	4.38046	10.3489	3.4803	3.52139	1.44	1.19626	1.2472	0.985565	11.07	2.25	0	0	1.77357	6.15	1.5	52.0094	2.93064	8.1	12.2066	10.0987	8.04611
201888	2021	Guangdong Sihui Rural Commercial Bank Co., Ltd.	Guangdong	11.6123	10.403	3.05403	3.4803	1.1	0.955937	1.19626	1.2472	10.66	8.1	1	0	1.62275	2.25	1.44	50.9457	12.2066	1.9	3.52718	11.07	2.93064
201888	2022	Guangdong Sihui Rural Commercial Bank Co., Ltd.	Guangdong	8.91652	10.3813	2.1207	3.05403	0.9798	0.994484	0.955937	1.19626	11.53	1.9	1	1	1.98713	8.1	1.1	57.7859	3.52718	5	5.26315	10.66	12.2066
201889	2019	Hebei Tangshan Rural Commercial Bank Co., Ltd.	Hebei	14.5035	10.8683	4.27261	4.60373	2.55	0.473345	0.948557	0.604856	10.46	6.7	0	0	0.896457	6.5	3.05	59.6913	7.64416	3.8	2.95979	9.646	6.05027
201889	2020	Hebei Tangshan Rural Commercial Bank Co., Ltd.	Hebei	12.1295	10.9113	4.20061	4.27261	2.67	1.13715	0.473345	0.948557	10.55	3.8	0	0	1.16159	6.7	2.55	60.5802	2.95979	6.5	12.171	10.46	7.64416
201889	2021	Hebei Tangshan Rural Commercial Bank Co., Ltd.	Hebei	9.04682	10.947	4.38382	4.20061	2.92	1.19482	1.13715	0.473345	10.23	6.5	1	0	1.30507	3.8	2.67	60.9688	12.171	3.8	4.88476	10.55	2.95979
201889	2022	Hebei Tangshan Rural Commercial Bank Co., Ltd.	Hebei	8.80941	11.0066	4.59777	4.38382	2.91	1.25791	1.19482	1.13715	9.56	3.8	1	1	1.21845	6.5	2.92	57.9529	4.88476	6	6.38297	10.23	12.171
201898	2019	Sichuan Tianfu Bank Co., Ltd.	Sichuan	26.5031	11.3243	3.23016	3.44553	1.99	0.956129	1.47579	0.887285	9.38	7.4	0	0	1.37068	8	2.16	54.2049	8.06872	3.8	4.61112	9.15	13.1828
201898	2020	Sichuan Tianfu Bank Co., Ltd.	Sichuan	14.1823	11.3516	3.1611	3.23016	2	1.0741	0.956129	1.47579	8.77	3.8	0	0	1.04166	7.4	1.99	58.0868	4.61112	8.2	11.5179	9.38	8.06872
201898	2021	Sichuan Tianfu Bank Co., Ltd.	Sichuan	3.96524	11.3545	4.99111	3.1611	2.37	0.658493	1.0741	0.956129	9.81	8.2	1	0	0.876581	3.8	2	60.1341	11.5179	2.9	4.92124	8.77	4.61112
201898	2022	Sichuan Tianfu Bank Co., Ltd.	Sichuan	3.03073	11.3506	3.9423	4.99111	2.69	0.42305	0.658493	1.0741	8.22	2.9	1	1	0.411541	8.2	2.37	58.2857	4.92124	6	6.38298	9.81	11.5179
202024	2019	Changsha Rural Commercial Bank Co., Ltd.	Hunan	7.54956	11.1236	3.19148	3.23762	1.42	0.684793	0.660258	0.392506	15.9	7.6	0	0	1.68468	7.8	1.27	51.2167	9.81143	3.8	4.13201	16.89	7.39494
202024	2020	Changsha Rural Commercial Bank Co., Ltd.	Hunan	13.8879	11.1706	3.36847	3.19148	1.4	1.0014	0.684793	0.660258	13.54	3.8	0	1	1.6111	7.6	1.42	52.4495	4.13201	7.6	10.04	15.9	9.81143
202024	2021	Changsha Rural Commercial Bank Co., Ltd.	Hunan	16.8641	11.225	3.64671	3.36847	1.87	1.28784	1.0014	0.684793	13.07	7.6	1	1	1.71796	3.8	1.4	54.236	10.04	4.5	6.46838	13.54	4.13201
202024	2022	Changsha Rural Commercial Bank Co., Ltd.	Hunan	12.3573	11.2495	3.82107	3.64671	1.86	1.20151	1.28784	1.0014	12.68	4.5	1	0	1.72472	7.6	1.87	57.5944	6.46838	6.5	6.95187	13.07	10.04
202029	2019	Hunan Xiangyin Rural Commercial Bank Co., Ltd.	Hunan	22.2829	9.8441	6.09957	7.12139	3.83	0.651666	3.37536	3.453	9.48	7.6	0	0	1.90329	7.8	4.51	52.5072	9.81143	3.8	4.13201	7.74	7.39494
202029	2020	Hunan Xiangyin Rural Commercial Bank Co., Ltd.	Hunan	23.6348	9.92066	5.39039	6.09957	3.02	1.94083	0.651666	3.37536	9.08	3.8	0	1	1.99057	7.6	3.83	54.0164	4.13201	7.6	10.04	9.48	9.81143
202029	2021	Hunan Xiangyin Rural Commercial Bank Co., Ltd.	Hunan	19.1523	9.97388	5.34225	5.39039	2.36	1.82656	1.94083	0.651666	9.01	7.6	1	1	2.05096	3.8	3.02	56.9433	10.04	4.5	6.46838	9.08	4.13201
202029	2022	Hunan Xiangyin Rural Commercial Bank Co., Ltd.	Hunan	15.2367	10.021	5.28332	5.34225	2.32	1.12967	1.82656	1.94083	9.77	4.5	1	0	1.97384	7.6	2.36	58.6846	6.46838	6.5	6.95187	9.01	10.04
203135	2019	Ningbo Ninghai Rural Commercial Bank Co., Ltd.	Zhejiang	16.1426	10.2549	5.29226	5.38733	0.72	1.41632	1.37582	1.13208	12.49	6.8	0	0	2.58203	7.1	0.93	62.4314	7.68781	3.6	3.56548	12.19	10.6858
203135	2020	Ningbo Ninghai Rural Commercial Bank Co., Ltd.	Zhejiang	19.1245	10.3235	5.51668	5.29226	0.7	1.2995	1.41632	1.37582	12.26	3.6	0	1	2.33323	6.8	0.72	63.6567	3.56548	8.7	14.4564	12.49	7.68781
203135	2021	Ningbo Ninghai Rural Commercial Bank Co., Ltd.	Zhejiang	21.3144	10.387	4.12695	5.51668	0.58	0.940769	1.2995	1.41632	13.12	8.7	1	0	2.11349	3.6	0.7	65.6374	14.4564	3.1	4.96294	12.26	3.56548
203135	2022	Ningbo Ninghai Rural Commercial Bank Co., Ltd.	Zhejiang	21.7021	10.4647	4.18403	4.12695	0.54	0.921899	0.940769	1.2995	12.66	3.1	1	1	2.03479	8.7	0.58	66.839	4.96294	5	5.26315	13.12	14.4564
203181	2019	Fujian Xianyou Rural Commercial Bank Co., Ltd.	Fujian	10.4064	10.1352	7.48079	7.76949	1.27	2.65177	3.24604	2.88016	15.096	7.45	0	0	3.95274	8.35	1.42	56.6256	9.40558	3.15	3.02876	14.6939	14.3173
203181	2020	Fujian Xianyou Rural Commercial Bank Co., Ltd.	Fujian	30.5797	10.2007	6.68986	7.48079	1.26	2.49772	2.65177	3.24604	13.8896	3.15	0	1	3.55908	7.45	1.27	63.0483	3.02876	7.95	13.6613	15.096	9.40558
203181	2021	Fujian Xianyou Rural Commercial Bank Co., Ltd.	Fujian	14.0101	10.2784	6.94037	6.68986	1.31	1.96641	2.49772	2.65177	14.2401	7.95	1	0	2.88043	3.15	1.26	60.2658	13.6613	4.7	7.14965	13.8896	3.02876
203181	2022	Fujian Xianyou Rural Commercial Bank Co., Ltd.	Fujian	12.0024	10.3369	7.2156	6.94037	1.3	1.72716	1.96641	2.49772	14.16	4.7	1	1	2.51399	7.95	1.31	59.1675	7.14965	6	6.38298	14.2401	13.6613
203196	2019	Fujian Yong’an Rural Commercial Bank Co., Ltd.	Fujian	9.86902	9.77556	5.46592	4.97717	2.35	1.92213	3.89566	6.00025	16	7.45	0	0	2.36206	8.35	2.72	57.0482	9.40558	3.15	3.02876	14.96	14.3173
203196	2020	Fujian Yong’an Rural Commercial Bank Co., Ltd.	Fujian	12.3087	9.82209	7.61781	5.46592	2.33	1.48324	1.92213	3.89566	15.27	3.15	0	1	1.85036	7.45	2.35	58.9018	3.02876	7.95	13.6613	16	9.40558
203196	2021	Fujian Yong’an Rural Commercial Bank Co., Ltd.	Fujian	14.6115	9.8571	7.95272	7.61781	1.96	0.83972	1.48324	1.92213	15.6	7.95	1	0	1.66248	3.15	2.33	62.5373	13.6613	4.7	7.14965	15.27	3.02876
203196	2022	Fujian Yong’an Rural Commercial Bank Co., Ltd.	Fujian	14.1456	9.90509	6.76227	7.95272	1.62	0.670777	0.83972	1.48324	15.52	4.7	1	1	1.66012	7.95	1.96	63.0682	7.14965	6	6.38298	15.6	13.6613
